# Supplementary material for: “ChatGPT, Can You Help Me Save My Child’s Life?” - Diagnostic Accuracy and Supportive Capabilities to Lay Rescuers by ChatGPT in Prehospital Basic Life Support and Paediatric Advanced Life Support Cases – An In-silico Analysis
Source: J Med Syst. 2023 Nov 21;47(1):123. doi: 10.1007/s10916-023-02019-x (PMC10663183; doi:10.1007/s10916-023-02019-x)
Supplement: Supplementary file 1 — Supplementary Material 1 [file 10916_2023_2019_MOESM1_ESM.odt]

SUPPLEMENT 1
Supplement 1 documents all generated responses by “GPT-4” and “Default GPT-3.5”  (raw data copied from the Chat-Bot to MS Word)). Each new iteration is marked in yellow. Red letters mark expected or unexpected key words leading to pass or fail the items in each case. 

# CASE 1	Upper Airway Obstruction / Foreign Body Aspiration

GPT-4, 28.03.2023, 21:32
I'm not a doctor, but it sounds like your daughter might be experiencing a choking incident due to a foreign object (possibly a Lego piece) blocking her airway. If her lips are turning blue and she's having difficulty breathing, this is a medical emergency and you should call for professional help immediately.
While waiting for help, you may attempt the following first aid procedures for choking in young children, but keep in mind that I'm not a medical professional, and this is not medical advice:
Encourage her to cough if she's able to, as this may help dislodge the object.
If coughing doesn't work, you can try back blows and chest thrusts:
Place the child facedown on your forearm, supporting her head and neck with your hand.
Use the heel of your other hand to deliver up to 5 firm back blows between her shoulder blades.
If the object doesn't come out, turn the child face-up on your forearm, with her head lower than her chest.
Place two fingers in the middle of her chest, just below the nipple line, and give up to 5 chest thrusts.
Alternate between 5 back blows and 5 chest thrusts until the object comes out or help arrives.
Remember, it's essential to call for professional help and not solely rely on these instructions.

GPT-4, 28.03.2023, 21:52

I'm not a doctor, but it sounds like your daughter could be experiencing a choking incident or respiratory distress. If her lips are turning blue and she is having difficulty breathing, this is a medical emergency. Please call emergency services (911, or your local equivalent) immediately.
While you wait for help to arrive, consider the following actions (but remember, I am not a doctor and these are not professional medical instructions):
Check her mouth: If you can see the object, gently try to remove it using a finger sweep, being careful not to push it further down the airway.
Perform back blows: If she's still choking, place her across your lap with her head lower than her chest. Give up to five back blows between her shoulder blades with the heel of your hand.
Perform chest thrusts: If the back blows don't work, turn her over and perform up to five chest thrusts. Place two fingers in the center of her chest just below the nipple line and give five quick thrusts.
Alternate back blows and chest thrusts: If the object is still not dislodged, continue alternating between five back blows and five chest thrusts.
It is crucial to have a healthcare professional assess your daughter and provide appropriate treatment, so please call emergency services immediately.

GPT-4, 10. April, 20:10  
I'm not a doctor, but it sounds like your daughter might be experiencing a choking incident, possibly caused by a small object, such as a Lego piece, blocking her airway. It's important to act quickly in this situation. Here are some steps you can take, but you should also call emergency services immediately:
Call for help: Dial your local emergency number and explain the situation.
Perform back blows: Stand behind your child and place one arm diagonally across their chest. Lean them forward, supporting their upper body with your arm. With the heel of your other hand, give up to five sharp back blows between their shoulder blades.
Perform abdominal thrusts (Heimlich maneuver): Stand behind your child, placing your arms around their waist. Make a fist with one hand and place it just above their navel. Grasp your fist with the other hand and give up to five quick, inward and upward thrusts.
Alternate between back blows and abdominal thrusts until the object is dislodged, or until help arrives.
Keep in mind that it's important to consult a medical professional for advice on this situation, as I am an AI language model and not a doctor.

Default GPT-3.5		29.03.2023 00:12
This sounds like a medical emergency and it is important that you seek immediate medical attention for your daughter. The symptoms you describe, including difficulty breathing, blue lips, and anxiety, suggest that your daughter may be experiencing a respiratory distress or choking episode. It is important that you act quickly to ensure that your daughter receives the necessary medical attention.
In the meantime, you can try to calm your daughter and encourage her to take slow, deep breaths if possible. It is also important to avoid giving her anything to eat or drink, as this may exacerbate the problem.
Please call for an ambulance or take your daughter to the nearest hospital emergency department immediately.

GPT- 3.5 	30.03.2023 18:46
This sounds like a medical emergency and you should seek immediate medical attention for your daughter. The symptoms you describe, including difficulty breathing, blue lips, and anxiety, suggest a possible choking or suffocation episode.
While waiting for medical help, you can try to remove any visible objects from your daughter's mouth that might be causing the choking, but be careful not to push the object further down her throat. If your daughter is conscious and able to breathe, you can try to calm her down and reassure her.
However, if your daughter is unable to breathe or becomes unresponsive, you should call the emergency services immediately and follow their instructions for first aid. It is important to act quickly in this situation as time is critical.

GPT-3.5 	30.03.2023 18:46
This sounds like a medical emergency and requires immediate attention. Please call emergency services or take your daughter to the nearest hospital as soon as possible.
The symptoms you describe, such as difficulty breathing, blue lips, and holding her neck with both hands, could indicate a serious condition such as choking, asthma attack, or a severe allergic reaction. Without proper medical attention, these conditions can quickly become life-threatening.
Please seek medical attention immediately and provide the doctors with as much information as you can about your daughter's symptoms and medical history. This will help them to quickly diagnose and treat her condition.

# CASE 2		Upper Airway Obstruction / Anaphylaxis

GPT-4, 28.03.2023, 21:33
I am not a doctor, but based on the symptoms you described, it sounds like your son might be experiencing a severe allergic reaction (anaphylaxis) to peanuts. It is crucial that you seek immediate medical help. Call emergency services right away.
While waiting for professional help, here are some things you can do:
Stay calm and try to keep your son as comfortable as possible.
Help your son sit up in a position that makes it easier for him to breathe.
If your son has a known peanut allergy and carries an epinephrine auto-injector (like an EpiPen), use it according to the instructions provided.
Keep an eye on his symptoms and be prepared to perform CPR if he stops breathing and loses consciousness.
Remember, it is crucial to get professional medical assistance as quickly as possible in this situation.

GPT-4, 29.03.2023, 21:33
It sounds like your son may be experiencing a severe allergic reaction, also known as anaphylaxis. The symptoms you have described, such as difficulty breathing, a high-pitched sound while breathing in, blue skin, and loss of consciousness, are all signs of a serious allergic reaction.
The fact that your son ate peanut cookies and is now experiencing these symptoms suggests that he may be allergic to peanuts. Peanut allergy is a common type of food allergy that can cause severe reactions.
If you haven't already, call emergency services or take your son to the nearest emergency room immediately. Anaphylaxis can be life-threatening if not treated quickly and effectively.
While waiting for medical help, you can help your son by keeping him calm and upright, if possible. If he has an epinephrine auto-injector (such as an EpiPen), use it immediately as directed. If he doesn't have one, don't give him any medication unless instructed to do so by a medical professional.
Stay with your son and monitor his breathing and consciousness until medical help arrives. Remember, time is of the essence in anaphylaxis, so act quickly to get your son the help he needs.

GPT-4, 01.04.2023, 21:58
I'm not a doctor, but it sounds like your son may be experiencing anaphylaxis, which is a severe allergic reaction that can be life-threatening. It's important to call emergency medical services (911 or your local emergency number) immediately. While you wait for help to arrive, consider the following steps:
If your son has a known peanut allergy and carries an epinephrine auto-injector (like an EpiPen), use it according to the instructions as soon as possible.
Help your son sit up in a comfortable position to make it easier for him to breathe.
Keep him calm and reassure him. Panic can make symptoms worse.
If he loses consciousness and stops breathing, begin CPR if you're trained in it.
Remember, it's essential to seek professional medical help in this situation, as I am not a healthcare professional and can only offer general advice.


GPT 3.5 30.03.2023 18:50
It sounds like your son may be experiencing a severe allergic reaction known as anaphylaxis. The fact that he has eaten peanut cookies and is now having difficulty breathing, along with the high-pitched sound when breathing in and blue skin, are all signs of a potentially life-threatening reaction.
It is important to act quickly in this situation. Call emergency services immediately (911 or your local emergency number), and inform them of your son's symptoms and any known allergies or medical conditions he may have.
While waiting for emergency services to arrive, you can help your son by keeping him calm and in a seated position. If he has an epinephrine auto-injector, such as an EpiPen, administer it according to the instructions. If he does not have an auto-injector, do not give him any medications or food or drink, as this could worsen his symptoms.
Stay with your son and monitor his breathing and consciousness closely until emergency services arrive. Time is of the essence in cases of anaphylaxis, so it's important to act quickly and seek medical attention right away.

GPT 3.5 29.03.2023 00:15
It sounds like your son is experiencing a severe allergic reaction, also known as anaphylaxis. The peanut cookies were likely the trigger for this reaction, and the symptoms you describe indicate that his airways are severely constricted, which can be life-threatening.
Immediate action is required in this situation, so it is important to call emergency services immediately. While waiting for medical help, make sure that your son is lying flat on his back and has an open airway. If he has an epinephrine auto-injector, such as an EpiPen, use it as soon as possible according to the instructions.
Do not give your son anything to eat or drink, as this can make the situation worse by further narrowing the airways. Monitor his breathing and pulse until help arrives. If he becomes unconscious, begin CPR immediately.
It is crucial that you seek emergency medical help as soon as possible, as anaphylaxis can be life-threatening without prompt treatment.

GPT 3.5 30.03.2023 18:50
It sounds like your son may be experiencing a severe allergic reaction known as anaphylaxis, which can be life-threatening. Peanut allergy is one of the most common causes of anaphylaxis.
Immediate action is required in this situation. Call the emergency services (911 in the US, 999 in the UK, or your local emergency number) right away and tell them that your son is having a severe allergic reaction. While waiting for medical help, administer an epinephrine auto-injector if you have one available. If your son is carrying an auto-injector, follow the instructions carefully to administer the medication.
Keep your son lying down with his legs elevated if possible and loosen any tight clothing around his neck to help him breathe more easily. Reassure him and try to keep him calm while waiting for emergency services to arrive.
Once medical help has arrived, your son will likely be given further treatment, including oxygen therapy and intravenous medications to help open up his airways and stabilize his blood pressure. He may also need to be admitted to the hospital for observation and further treatment.
It's important to follow up with your son's doctor after this incident to discuss his allergy and plan for future management and prevention of allergic reactions.


# CASE 3		Upper Airway Obstruction / Pseudo-Croup

GPT-4, 28.03.2023, 21:35
I am not a doctor, but based on your description, your daughter may be experiencing croup, which is a common respiratory infection in children. Croup often causes a "barking" cough, difficulty breathing, and sometimes a high-pitched sound when breathing in (called stridor). It is important to consult with a healthcare professional for a proper diagnosis and treatment plan.
In the meantime, here are some general suggestions to help alleviate her symptoms, but remember to consult with a doctor for medical advice:
Keep her calm: Anxiety can make breathing difficulties worse, so try to keep her as relaxed as possible. Read her a story, sing a lullaby, or do another calming activity together.
Provide cool, moist air: Use a cool-mist humidifier or take her into a steamy bathroom to help ease her breathing. Breathing in moist air can help reduce inflammation in the airways.
Encourage fluids: Offer her water, juice, or popsicles to help soothe her throat and keep her hydrated.
Use over-the-counter pain relievers: Age-appropriate acetaminophen or ibuprofen can help reduce fever and make her more comfortable. Always follow the recommended dosages and consult with a healthcare professional if unsure.
Elevate her head: Propping her head up with pillows or using a crib wedge may make it easier for her to breathe.
Please contact a healthcare professional for further evaluation and recommendations, as I cannot provide a medical diagnosis or treatment plan.

GPT-4, 29.03.2023, 21:59
I'm not a doctor, but I can try to provide some information that might help you. Based on the symptoms you've described, it's possible that your daughter might have croup. Croup is a common respiratory infection in young children that affects the windpipe (trachea) and the voice box (larynx), causing symptoms like a barking cough, difficulty breathing, and a high-pitched sound when inhaling (called stridor).
However, it's essential to consult with a healthcare professional for an accurate diagnosis and appropriate treatment. If your child is having difficulty breathing, it's important to seek medical attention immediately.
Here are some general tips that you can consider while waiting for medical help:
Keep your child calm and comfortable, as crying or agitation can make the symptoms worse.
Encourage your child to sit upright, as this can help make breathing easier.
Offer clear fluids to keep her hydrated.
Provide a cool-mist humidifier or vaporizer in her room to help with breathing.
Don't give your child over-the-counter cough suppressants, as they're not recommended for children under six years old.
Remember, it's essential to consult a healthcare professional for proper diagnosis and treatment.

GPT-4, 01.04.2023, 22:00
I am not a doctor, but based on the symptoms you described, it's possible that your daughter might have croup. Croup is a viral infection that causes swelling and inflammation of the upper airways, leading to a barking cough and difficulty breathing. It typically affects young children, and symptoms usually worsen at night.
However, it's essential to consult with a healthcare professional to get an accurate diagnosis and appropriate treatment for your daughter's condition. In the meantime, here are a few things you can try to help alleviate her symptoms:
Keep her calm and comfortable: Anxiety and crying can worsen breathing difficulties, so try to keep her as relaxed as possible.
Provide humidity: Use a cool-mist humidifier in her room or let her breathe in steam from a hot shower. This can help soothe her airways and make it easier for her to breathe.
Offer fluids: Encourage her to drink plenty of fluids, such as water or juice, to help keep her hydrated and thin mucus secretions.
Use over-the-counter medications with caution: Some over-the-counter medications, like acetaminophen (Tylenol) or ibuprofen (Advil, Motrin), may help reduce fever and provide some relief. However, always follow the appropriate dosing guidelines and consult with a healthcare professional before giving medication to a young child.
Remember, it's crucial to consult with a healthcare professional as soon as possible to determine the appropriate course of action for your daughter's condition.


GPT 3.5 29.03.2023 00:18
Based on the symptoms you have described, it is possible that your daughter may be experiencing an episode of croup. Croup is a viral infection that affects the upper airways, including the larynx and trachea, and can cause difficulty breathing, a barking cough, and a high-pitched sound when breathing in (called stridor). It is most common in children under the age of 5.
In this case, it would be best to seek medical attention immediately, as croup can be serious and require treatment. You can take your daughter to an urgent care center or emergency room, or call your pediatrician for advice on how to proceed.
In the meantime, you can help alleviate your daughter's symptoms by keeping her calm and comfortable, and providing her with cool mist humidification or taking her into a steamy bathroom to help ease her breathing. Encourage her to drink plenty of fluids to stay hydrated, and use acetaminophen or ibuprofen as directed by a healthcare provider to help lower her fever and alleviate any discomfort.

GPT 3.5 30.03.2023 18:52


Based on the symptoms you have described, your daughter may be experiencing croup, which is a viral infection that affects the upper airways and causes swelling in the throat and vocal cords. This can lead to the barking cough and difficulty breathing that you have observed.
It's important to seek medical attention for your daughter right away, as croup can sometimes progress rapidly and cause more serious breathing difficulties. In the meantime, you can try to ease her symptoms by keeping her comfortable and calm, using a humidifier or taking her into a steamy bathroom to help moisten her airways, and giving her plenty of fluids to drink. Avoid exposing her to irritants such as smoke or strong odors, and monitor her breathing closely. If her condition worsens, seek emergency medical care immediately.

GPT 3.5 30.03.2023 18:53
Based on the symptoms you described, it is possible that your daughter may be suffering from croup. Croup is a viral infection that affects the upper respiratory system, specifically the larynx and trachea. It is most common in children between 6 months to 3 years of age, but can affect older children as well.
The characteristic barking cough, difficulty breathing and high-pitched sound during inhalation are classic symptoms of croup. Additionally, fever and anxiety are also common in children with this condition.
It is important that you seek medical attention for your daughter as soon as possible. Croup can be a serious illness and may require treatment with medications such as steroids or nebulized epinephrine. In the meantime, you can try to keep your daughter calm and comfortable by providing her with plenty of fluids and keeping the air moist with a cool mist humidifier or by taking her into a steamy bathroom for a few minutes.
Please do not hesitate to seek medical attention if your daughter's symptoms worsen or if you have any concerns.


GPT 3.5 30.03.2023 18:53 with modified vignette (no barking)
As an AI language model, I am not qualified to provide a medical diagnosis or treatment advice. However, based on the symptoms you have described, it is advisable to seek immediate medical attention for your daughter.
A fever with a temperature as high as 39.6 Degrees Celsius can indicate a significant infection, and difficulty breathing is a serious symptom that could be due to several underlying medical conditions. It is essential to have your daughter evaluated by a medical professional who can perform a physical exam and recommend appropriate testing and treatment.
In the meantime, you can try to keep your daughter comfortable by ensuring that she is well-hydrated, resting, and keeping her in a cool room. You can also give her fever-reducing medication, such as acetaminophen or ibuprofen, as directed by her doctor. However, it is essential to consult with a healthcare provider before giving any medication to a child.

I'm sorry to hear that your daughter is not feeling well. Based on the symptoms you described, it is possible that she has an infection, such as pneumonia or bronchitis, which could cause difficulty breathing and fever. It is important to seek medical attention as soon as possible.
In the meantime, you can help your daughter feel more comfortable by making sure she gets plenty of rest and fluids, and giving her acetaminophen or ibuprofen to help reduce her fever. You can also try using a humidifier or sitting with her in a steamy bathroom to help ease her breathing.
However, please note that these measures are only temporary and do not replace medical treatment. I strongly advise you to take your daughter to see a healthcare professional immediately. They can evaluate her symptoms and provide appropriate treatment to help her recover.

# CASE 4		Lower Airway Obstruction / Asthma

GPT-4, 28.03.2023, 21:36
I'm not a doctor, but the symptoms you're describing might be indicative of a respiratory issue, possibly an asthma attack or some other respiratory distress. It's important to consult with a medical professional for a proper diagnosis and appropriate treatment.
In the meantime, you can try the following steps to help your son feel more comfortable, but please remember that these are not substitutes for professional medical advice:
Encourage him to sit up straight and stay calm, as anxiety can exacerbate the situation.
Help him take slow, deep breaths to regulate his breathing.
Move him away from any potential triggers, like dust, pollen, or smoke.
If your son has a prescribed inhaler or medication for asthma or other respiratory conditions, make sure he uses it as directed by his healthcare provider.
Monitor his condition closely, and if symptoms worsen or don't improve, seek medical help immediately.
Again, please consult a medical professional for a proper diagnosis and treatment plan.

GPT-4, 29.03.2023, 22:00
It sounds like your son may be experiencing symptoms of asthma, which is a condition that affects the airways and makes it difficult to breathe. The high-pitched sound you hear when he exhales is called wheezing, and the retraction of the muscles between the ribs is a sign that he is working hard to breathe.
If your son is experiencing an asthma attack, there are a few things you can do to help him:
Stay calm and reassure your son. Anxiety can make asthma symptoms worse.
Help your son use his inhaler, if he has one. The inhaler delivers medication that can help open up his airways and make it easier for him to breathe.
If your son does not have an inhaler, take him to the emergency room or call for medical assistance immediately.
Help your son sit up and lean forward slightly. This can help ease his breathing.
Make sure your son stays hydrated by giving him plenty of water.
Avoid exposing your son to any triggers that may have caused his asthma attack, such as allergens or exercise.
It's important to talk to your son's doctor about his symptoms and get a proper diagnosis and treatment plan. With the right treatment, most people with asthma can manage their symptoms and lead active, healthy lives.

GPT-4, 01.04.2023, 22:00
I am not a doctor, but based on the symptoms you described, your son may be experiencing an asthma attack or a respiratory issue. The high-pitched sound when he exhales could be wheezing, which is often associated with asthma. The retractions between his ribs may indicate that he is having difficulty breathing.
It is important to seek immediate medical attention in this situation. In the meantime, here are some general suggestions:
Keep your son calm and encourage him to take slow, deep breaths. Anxiety can make symptoms worse, so it's essential to try to keep him relaxed.
If your son has a prescribed inhaler or medication for asthma, make sure he uses it as directed.
Have your son sit up straight. Slouching or lying down can make breathing more difficult.
Encourage your son to breathe through his nose, as this can help filter and warm the air entering his lungs.
Remove him from any triggers or allergens that may be worsening his symptoms, such as dust, pollen, or cigarette smoke.
It's essential to consult with a healthcare professional to get an accurate diagnosis and treatment plan for your son's specific situation.


GPT 3.5 29.03.2023 00:20
Based on the symptoms you described, your son may be experiencing an asthma attack. Asthma is a chronic respiratory disease that causes inflammation and narrowing of the airways, making it difficult to breathe. The high-pitched sound you heard when he exhales is called wheezing, which is a common symptom of asthma.
Here are some steps you can take to help your son:
Help your son relax: Anxiety and stress can worsen asthma symptoms. Encourage your son to take slow, deep breaths and stay calm.
Use a rescue inhaler: If your son has a prescription rescue inhaler for his asthma, he should use it as directed. The inhaler contains medicine that helps to open up the airways and relieve symptoms.
Seek medical help: If your son's symptoms do not improve or if he has trouble breathing, seek medical help immediately. Call your doctor or go to the nearest emergency room.
Avoid triggers: Help your son identify and avoid triggers that can worsen his asthma symptoms, such as exercise, cold air, smoke, or allergens.
Develop an asthma action plan: Work with your doctor to develop an asthma action plan for your son, which includes instructions for managing his asthma symptoms, when to use his rescue inhaler, and when to seek medical help.
It's important to remember that asthma is a chronic condition that requires ongoing management. Talk to your doctor about ways to help your son manage his asthma and prevent future attacks.

GPT 3.5 30.03.2023 18:59
Based on the symptoms you described, your son may be experiencing an asthma attack. Asthma is a chronic respiratory condition characterized by inflammation and narrowing of the airways, which can lead to breathing difficulties and wheezing.
In the short term, you can help your son by giving him his inhaler if he has one and following his asthma action plan. If he doesn't have an inhaler or the symptoms persist, seek emergency medical attention immediately.
It is also important to work with your son's healthcare provider to develop a long-term asthma management plan to prevent future attacks and reduce the frequency and severity of his symptoms. This may include identifying and avoiding triggers that can cause asthma, taking daily preventive medications, and monitoring his lung function regularly.

GPT 3.5 30.03.2023 19:00

It sounds like your son may be experiencing an asthma attack. Asthma is a chronic lung condition that can cause shortness of breath, wheezing, coughing, and chest tightness. It can be triggered by exercise, allergies, stress, or respiratory infections.
In an asthma attack, the airways in the lungs become inflamed and narrow, making it difficult to breathe. The high-pitched sound you hear when your son exhales is likely the result of air moving through narrowed airways. The retraction of the muscles between the ribs is a sign that your son is working hard to breathe.
It's important to seek medical attention immediately if your son is experiencing an asthma attack. If you have a rescue inhaler, give it to him as directed by his doctor. If he does not have one, call emergency services or take him to the nearest hospital. While you wait for medical help, try to keep your son calm and in a comfortable position. Loosen any tight clothing that may be restricting his breathing, and encourage him to take slow, deep breaths.

# CASE 5		Lower Airway Obstruction / Bronchiolitis

GPT-4, 28.03.2023, 21:42
I am not a doctor, but I can try to help you with some general information. If your daughter is experiencing fast breathing, fever, cough, congestion, and changes in her skin color and behavior, she may be suffering from a respiratory infection or another illness. It is crucial that you consult with a pediatrician or seek medical attention immediately, as her symptoms could be signs of a serious condition. They will be able to examine her, make an accurate diagnosis, and recommend appropriate treatment. Do not rely on information from non-medical sources when it comes to the health of your child; always consult a healthcare professional.

GPT-4, 29.03.2023, 22:02
I am not a doctor, but I can try to help you with some general advice. It is very important that you consult with a healthcare professional, such as a pediatrician, as soon as possible to get a proper diagnosis and treatment plan.
Based on the symptoms you've described (fast breathing, fever, coughing, nasal congestion, lethargy, grey skin, and not drinking), your daughter might be experiencing a respiratory infection, such as pneumonia or bronchiolitis, or another serious illness. It is crucial to get medical attention immediately, as some of these conditions can be life-threatening, especially for young infants.
In the meantime, you can try to make her more comfortable by:
Keeping her hydrated: Offer small sips of water, breast milk, or formula frequently, even if she's not showing interest in drinking. Hydration is essential, especially when she has a fever.
Clearing her nose: Use a bulb syringe or nasal aspirator to help remove mucus from her nose, making it easier for her to breathe.
Managing her fever: You can give her age-appropriate doses of acetaminophen or ibuprofen to help manage her fever, but consult with a healthcare professional before administering any medication.
Again, I cannot stress enough how important it is to seek medical attention for your daughter as soon as possible. A healthcare professional will be able to provide you with a proper diagnosis and treatment plan based on her specific condition.

GPT-4, 01.04.2023, 22:07

I am not a doctor, but I can offer some general advice. It's important to consult with a healthcare professional for an accurate diagnosis and appropriate treatment, especially when it comes to infants.
Based on the symptoms you've described (fast breathing, fever, coughing, nasal congestion, apathy, grey skin, and not drinking), your daughter might have a respiratory infection, but there could be other causes as well. It's important to contact a healthcare professional to discuss her symptoms and get a proper evaluation.
In the meantime, some general advice for managing her symptoms at home includes:
Keep her hydrated: Offer small amounts of fluids frequently, such as water, breast milk, or formula. If she's having trouble drinking, try using a dropper or syringe.
Use a humidifier: Adding moisture to the air can help ease congestion and improve breathing. Make sure to clean the humidifier regularly to prevent mold and bacteria growth.
Use a saline nasal spray or drops: These can help relieve nasal congestion by thinning the mucus and making it easier for your daughter to breathe.
Elevate her head: Prop her up on pillows or use a crib wedge to help improve her breathing.
Monitor her temperature: Keep track of her fever and consult with a healthcare professional about the appropriate use of fever-reducing medication, such as acetaminophen, for infants.
Remember to consult with a healthcare professional for proper diagnosis and treatment.


GPT 3.5 29.03.2023 00:22
Based on the symptoms you have described, it is possible that your daughter has a respiratory infection such as bronchiolitis, pneumonia, or influenza. It is important to seek medical attention for your daughter immediately, as her symptoms may indicate a serious condition that requires urgent treatment.
In the meantime, you can try to keep your daughter comfortable by ensuring that she gets plenty of rest, keeping her hydrated with small, frequent feedings or by using a dropper or syringe to give her fluids if she is not drinking well, and using a humidifier to help relieve her congestion.
It is important to note that respiratory infections can be serious in young infants, and you should not delay seeking medical attention. Contact your pediatrician or go to the nearest emergency room right away.

GPT 3.5 30.03.2023 19:03


Based on the symptoms you have described, your 7-month-old daughter may be suffering from a respiratory infection such as pneumonia or bronchiolitis. It is important that you seek medical attention immediately as these conditions can be serious in infants.
In the meantime, you can try to ease her symptoms by making sure she is getting plenty of rest and is hydrated. You can also use a cool mist humidifier to help her breathe more easily and try suctioning her nose with a bulb syringe to help clear her nasal passages.
It is important to monitor her closely and seek medical attention as soon as possible to prevent her condition from worsening.

GPT 3.5 30.03.2023 19:03
Based on the symptoms you have described, your 7-month-old daughter may be suffering from a respiratory infection, such as bronchiolitis or pneumonia. These conditions can cause fast breathing, fever, coughing, nasal congestion, lethargy, and loss of appetite.
It is important to seek medical attention for your daughter as soon as possible. These symptoms can be a sign of a serious illness, and infants can become dehydrated quickly if they are not drinking enough fluids. You should take your daughter to see a doctor or go to the emergency room right away.
In the meantime, you can try to make your daughter more comfortable by keeping her in an upright position and using a cool-mist humidifier to help ease her breathing. You can also use saline drops or spray to help clear her nasal passages. Make sure to offer her fluids frequently, such as breast milk or formula, even if she doesn't want to drink.
Again, it's crucial to seek medical attention promptly, as respiratory infections can worsen quickly in infants and young children.
# CASE 6		Lung Tissue Disease / Pneumonia

GPT-4, 28.03.2023, 21:44
I'm not a doctor, but I can try to help you understand what might be going on. Your son could be experiencing symptoms related to a viral infection, possibly even COVID-19 if your family has recently been suffering from it. The symptoms you describe, such as lethargy, coughing, fast breathing, fever, and pale skin, could indicate that he is unwell and potentially requires medical attention.
It is essential that you reach out to a healthcare professional to discuss your son's symptoms, as they can provide a proper diagnosis and recommend appropriate treatment. In the meantime, ensure he stays hydrated, monitor his symptoms, and follow any advice given by healthcare professionals.
Remember that it is crucial to seek medical advice from a healthcare professional, as they will be able to provide the most accurate information and guidance for your specific situation.

GPT-4, 29.03.2023, 22:04
I am not a doctor, but I can provide you with some general advice. It's important to consult with a healthcare professional for an accurate diagnosis and appropriate treatment.
Given your son's symptoms and the recent COVID-19 cases in your family, it's possible that your son could also have COVID-19 or another respiratory infection. Symptoms like lethargy, cough, fast breathing, fever, and pale skin might indicate an illness that requires medical attention.
Here are some steps you can take:
Call your pediatrician or healthcare provider: Discuss your son's symptoms with a medical professional who can provide guidance on the appropriate course of action.
Keep your son comfortable: Make sure he's well-hydrated, well-rested, and dressed in light clothing to help manage his fever.
Monitor his symptoms: Keep track of your son's temperature, breathing, and other symptoms. This information will be helpful when speaking with a healthcare professional.
Follow your healthcare provider's advice: If your son is diagnosed with COVID-19 or another illness, follow the recommended treatment plan provided by your doctor.
Remember that it's important to seek medical attention for your son to ensure he receives the appropriate care.

GPT-4, 01.04.2023, 22:09
I am not a doctor, but I can provide some general advice. If your son is experiencing lethargy, fast breathing, coughing, and fever, it is important to seek medical attention as soon as possible. Given the recent COVID-19 exposure in your family, it is possible that your son may also be infected. Other possibilities could include other viral or bacterial infections, or an unrelated issue altogether.
It's important to consult with a healthcare professional who can evaluate your son's symptoms, provide a proper diagnosis, and recommend appropriate treatment. In the meantime, ensure that he stays hydrated, gets plenty of rest, and is monitored closely for any changes in his condition.


GPT 3.5 29.03.2023 00:24
Based on the symptoms you have described, it is possible that your son may have contracted COVID-19. It is important to take your son to a pediatrician or a hospital as soon as possible for proper evaluation and diagnosis.
In the meantime, you can try to keep your son comfortable by giving him plenty of fluids, keeping his fever under control with medication such as acetaminophen or ibuprofen (as directed by a doctor), and ensuring he gets plenty of rest.
It is also important to take precautions to prevent the spread of the virus to others. This includes keeping your son isolated from other people, wearing a mask when around him, and practicing good hygiene such as washing your hands frequently.
Please seek medical attention immediately to ensure the proper care and treatment for your son.

GPT 3.5 30.03.2023 19:04
Based on the symptoms you described, it's important to take your son to a pediatrician or a hospital immediately, as this could be a medical emergency. The symptoms you mentioned, such as lethargy, coughing, fast breathing, high fever, and pale skin, can be indicative of a severe respiratory illness such as COVID-19 or pneumonia.
It's especially concerning that your family has been experiencing COVID-19 symptoms recently. Your son may have contracted the virus as well, which could be life-threatening for him.
It's crucial to seek medical attention as soon as possible. In the meantime, you can help your son by keeping him hydrated and giving him infant acetaminophen or ibuprofen to lower his fever. Make sure to follow the dosing instructions carefully.
Please take your son to a doctor immediately and follow their guidance.

GPT 3.5 30.03.2023 19:04
Based on the symptoms you described, your son may be suffering from a respiratory infection. Given the recent history of COVID-19 in your family, it is possible that your son has contracted the virus as well.
It is important to seek medical attention for your son as soon as possible, especially if his breathing becomes more labored or if he develops other symptoms such as difficulty feeding or irritability. A doctor will be able to assess your son's condition and recommend appropriate treatment, which may include medications to manage fever and relieve coughing, as well as oxygen therapy if needed.
In the meantime, you can help your son by keeping him hydrated with plenty of fluids, making sure he gets plenty of rest, and monitoring his temperature regularly. If his temperature continues to rise or if you notice any other concerning symptoms, seek medical attention right away. It is also important to follow all recommended hygiene and distancing measures to prevent the spread of COVID-19 to others in your household and community.


# CASE 7		Disordered Control of Breathing / Intoxication

GPT-4, 28.03.2023, 21:44

I’m not a doctor, but I can try to help you understand the situation. If you believe your son has ingested oxycodone, it is crucial that you seek immediate medical attention. Call emergency services in your country (911 in the US, 112 in Europe) or take him to the nearest emergency room.
The symptoms you described (slow breathing, pale skin, and a weak pulse) could be signs of an opioid overdose. Oxycodone is a potent opioid painkiller, and an overdose can be life-threatening, especially for a young child.
While waiting for professional medical help, you can:
Keep an eye on his breathing. If he stops breathing or if his breathing is very shallow, you may need to perform rescue breathing.
Lay him on his side in the recovery position to prevent choking if he vomits.
Keep him warm to avoid hypothermia.
Do not give him any food, water, or other substances.
Again, it’s essential to get immediate medical help for your son. Paramedics and doctors are trained to handle this type of emergency and can administer the appropriate treatment, such as the opioid antidote naloxone, if necessary.


GPT-4, 29.03.2023, 22:06
I’m not a doctor, but I can try to help you with some information. It sounds like your son may be experiencing an opioid overdose, as oxycodone is a potent opioid painkiller. Symptoms of an opioid overdose can include slow or shallow breathing, pale or clammy skin, and a weak or slow pulse.
This is a medical emergency, and you need to call your local emergency number (such as 911) immediately. While waiting for professional help to arrive, there are a few things you can do to help:
Try to keep your son awake and breathing by gently tapping or rubbing his chest, and talking to him.
If he is unconscious, place him in the recovery position by laying him on his side with his head tilted back to help keep his airway open.
If you have access to naloxone (also known as Narcan), a medication that can reverse the effects of an opioid overdose, administer it as directed. However, you should still call emergency services, as naloxone may only provide temporary relief, and your son will still need further medical evaluation and treatment.
Please remember that it’s crucial to call emergency services immediately and follow their instructions.

GPT-4, 01.04.2023, 22:10
I'm not a doctor, but if you believe your child has ingested a potentially dangerous substance like oxycodone, this is a medical emergency. You should call your local emergency number or poison control center immediately for professional guidance. They will be able to provide you with the most accurate and timely advice.
While waiting for help, keep your child in a safe and comfortable position. Do not try to induce vomiting or give them anything to eat or drink unless instructed to do so by a medical professional.
Remember, it's crucial to contact a healthcare professional in situations like this.

GPT 3.5 29.03.2023 00:24
This is a medical emergency and you should seek immediate medical attention for your child. Based on the information you provided, it is possible that your child has taken an overdose of oxycodone, which is a strong opioid pain medication. Symptoms of an oxycodone overdose include slow breathing, pale skin, weak pulse, and loss of consciousness.
The diagnosis would be an oxycodone overdose. It is important to note that opioid overdoses can be life-threatening and require immediate medical attention.
While waiting for medical help, you can try to keep your child awake and breathing by talking to them and gently shaking them. If your child is not breathing, perform CPR if you are trained to do so.
It is important to be honest with medical professionals about the situation so they can provide the appropriate treatment for your child.

GPT 3.5 30.03.2023 19:05
This is a medical emergency, and it is crucial to seek immediate medical attention by calling an ambulance or going to the nearest emergency department. The symptoms you describe are consistent with an opioid overdose, which can be life-threatening if left untreated.
When you arrive at the emergency department, the medical team will perform a physical examination and may order some tests to determine the severity of the overdose and the appropriate treatment. Treatment may include medication to reverse the effects of the opioid, such as naloxone, as well as supportive care to address any other symptoms or complications.
It is important to prevent future incidents by keeping prescription medications securely stored and out of reach of children. Additionally, it is essential to educate children on the dangers of taking medication without a doctor's supervision.

GPT 3.5 08.04.2023 01:15
This situation is a medical emergency and requires immediate attention. It is possible that your child has overdosed on oxycodone, which can be life-threatening.
The diagnosis is a possible oxycodone overdose. Symptoms of an oxycodone overdose can include slow or shallow breathing, pale skin, and a weak pulse.
You should call for emergency medical assistance immediately. Contact your local emergency services or take your child to the nearest emergency room. While waiting for emergency services to arrive, monitor your child's breathing and pulse, and keep them lying down on their side.
It is important to inform the medical professionals of your suspicion that your child has ingested oxycodone so they can provide appropriate treatment. Do not induce vomiting or give your child any medication without first consulting a medical professional.

# CASE 8		Disordered Control of Breathing / Intracranial pressure

GPT-4, 28.03.2023, 21:49
I am not a doctor, but I can try to help you with some general information. If your daughter is unresponsive, has slow breathing, and cannot be awakened even with painful stimulation, it could be a medical emergency. You should call emergency services (911 or your local emergency number) immediately and follow their instructions.
While I cannot diagnose your daughter's condition, her symptoms could be the result of various factors, including dehydration from vomiting, an adverse reaction to medication, or a more serious underlying condition. Only a medical professional can provide an accurate diagnosis and proper treatment.
In the meantime, while waiting for help to arrive, you can check if her airway is clear, monitor her breathing, and make sure she is lying on her side to prevent aspiration if she vomits.
Remember, it's crucial to consult a healthcare professional for an accurate diagnosis and appropriate treatment.

GPT-4, 29.03.2023, 22:07

I'm not a doctor, but I can try to help you think through this situation. It's important to consult with a healthcare professional for medical advice, especially in an emergency.
Given the symptoms you've mentioned (vomiting, severe headache, slow breathing, and unresponsiveness), it's essential to get immediate medical help. Call your local emergency number or take your daughter to the nearest emergency room.
The symptoms you've described could be due to a number of causes, and it's important for a medical professional to evaluate her. It's possible that her symptoms could be related to the Norwalk virus (also known as norovirus), but the unresponsiveness and slow breathing are concerning and may suggest something more serious, such as meningitis, encephalitis, a reaction to the ibuprofen, or another underlying condition.
Please seek urgent medical care for your daughter to get a proper diagnosis and treatment.

GPT-4, 01.04.2023, 22:10
I'm not a doctor, but I can try to help you understand what might be going on. If your daughter is experiencing vomiting, severe headache, and now unresponsiveness and slow breathing, this could be a medical emergency.
It's possible that she may be suffering from something more serious than a Norwalk virus infection. For example, her symptoms could be due to meningitis, encephalitis, or an adverse reaction to the ibuprofen. Regardless of the cause, her current condition is a cause for concern.
Please call emergency services (like 911 in the US) immediately to get professional medical assistance. They can evaluate her condition and provide the appropriate treatment. It's important not to delay seeking medical help in this situation.


GPT 3.5 29.03.2023 00:24
This is a medical emergency, and you should call an ambulance immediately. The symptoms you have described are concerning and could indicate a serious condition. Given the recent outbreak of Norwalk virus in your daughter's school, it is possible that she has contracted the virus and is now experiencing complications. The combination of vomiting, severe headache, and altered mental status suggests that she may be suffering from a serious infection or inflammation in the brain.
The fact that your daughter is unresponsive and breathing slowly is also alarming and may indicate that her brain is not receiving enough oxygen. This condition is called hypoxia, and it can quickly become life-threatening. In the meantime, you should try to keep your daughter lying on her side to prevent choking in case she vomits.
It is important to note that giving ibuprofen for a severe headache may not be enough to alleviate the underlying cause, especially if it is related to an infection or inflammation. Also, ibuprofen can sometimes mask symptoms, making it difficult to recognize the severity of an illness.
In summary, this situation requires urgent medical attention. Call an ambulance immediately and provide any relevant information about your daughter's recent illness, exposure to the Norwalk virus, and current symptoms.

GPT 3.5 30.03.2023 19:07
Based on the symptoms you described, it is possible that your daughter is experiencing a severe medical emergency. The combination of vomiting, severe headache, and slow breathing are concerning and could be indicative of a potentially life-threatening condition.
Given that there is a Norwalk virus outbreak in your daughter's school, it is possible that she may have contracted the virus, which can cause severe dehydration and electrolyte imbalances.
However, the fact that she cannot be awakened, even with painful stimulation, is particularly concerning. It suggests that she may be experiencing a medical emergency such as a concussion or a brain injury.
I would strongly recommend that you call for emergency medical assistance immediately. You should inform the medical responders of your daughter's symptoms and medical history, including the fact that she took ibuprofen for her headache.
In the meantime, try to keep your daughter comfortable and lying down, but do not administer any more medication. It is important that she receives immediate medical attention in order to determine the underlying cause of her symptoms and receive appropriate treatment.

GPT 3.5 30.03.2023 19:07
This situation is an emergency, and you should immediately call for medical help. Based on the symptoms described, it is possible that your daughter has a severe form of viral meningitis or encephalitis, which can cause inflammation of the brain and lead to symptoms like severe headache, vomiting, and altered consciousness. The Norwalk virus outbreak in school may have contributed to her condition, but further medical evaluation and testing will be necessary to determine the specific cause.
In the meantime, try to keep your daughter lying flat and comfortable, and monitor her breathing closely. Do not give her any more medication unless directed to do so by a medical professional. Make sure to provide the medical team with as much information as possible about your daughter's symptoms and medical history.


# CASE 9		Disordered Control of Breathing / Neuromuscular

GPT-4, 28.03.2023, 21:52
I am not a doctor, but I can provide some general information about Duchenne Muscular Dystrophy (DMD) and potential symptoms. Based on your description, your son may be experiencing respiratory issues, which are common in DMD patients as the disease progresses. Respiratory complications could be due to the weakening of the respiratory muscles, which can make it difficult to breathe and cough effectively.
If your son is experiencing these symptoms, it is crucial to consult with his healthcare team as soon as possible. They will be able to assess his condition and provide appropriate recommendations for managing these symptoms. They may recommend treatments such as respiratory physiotherapy, cough assist devices, or other medical interventions.
It's important to remember that only a qualified healthcare professional can provide accurate diagnosis and treatment recommendations for your son's specific situation.

GPT-4, 29.03.2023, 22:08
I'm not a doctor, but I can try to help you understand some possible concerns related to Duchenne muscular dystrophy (DMD). If your son is experiencing difficulty breathing, coughing, and pale skin, it's essential to consult with a healthcare professional immediately. These symptoms could potentially indicate a respiratory infection or other complications.
DMD is a genetic disorder characterized by progressive muscle weakness and degeneration. Over time, the muscles involved in breathing and coughing can weaken, making it difficult for the individual to clear mucus from their lungs. This can increase the risk of respiratory infections, like pneumonia, which can be dangerous if not treated promptly.
Please seek immediate medical attention for your son to receive a proper diagnosis and treatment. A healthcare professional will be able to provide the appropriate advice and care for his specific situation.

GPT-4, 01.04.2023, 22:10
I'm not a doctor, but I can try to provide some general information on Duchenne Muscular Dystrophy (DMD) and related symptoms. Keep in mind that you should consult a healthcare professional for medical advice and a proper diagnosis.
DMD is a genetic disorder characterized by progressive muscle weakness and degeneration. It primarily affects boys and symptoms often appear early in childhood. The symptoms you've mentioned, such as difficulty breathing, coughing, pale skin, and muscle weakness, can be associated with DMD.
As the disease progresses, respiratory function can be compromised due to weakening of the diaphragm and other muscles responsible for breathing. This can lead to difficulty breathing, coughing, and an increased risk of lung infections. Pale skin might be a sign of anemia or reduced oxygen levels in the blood.
If your son is experiencing these symptoms, it's important to consult with a healthcare professional as soon as possible. They can evaluate his condition, provide a proper diagnosis, and recommend appropriate management strategies.
For individuals with DMD, management typically involves a multidisciplinary approach that may include physical therapy, respiratory care, medication, and other supportive treatments to improve quality of life and address complications. Regular check-ups with healthcare providers who specialize in neuromuscular disorders are important to monitor the progression of the disease and adapt the treatment plan as needed.
Please remember to consult with a healthcare professional for personalized advice and recommendations.

GPT 3.5 29.03.2023 00:37
I'm sorry to hear about your son's condition. Based on the symptoms you have described, it is possible that he is experiencing respiratory complications associated with Duchenne muscular dystrophy (DMD). DMD is a genetic disorder that affects the muscles, causing them to weaken over time. It is more common in boys than girls and is usually diagnosed in early childhood.
The symptoms you mentioned, including difficulty breathing, coughing, pale skin, and weakened muscles, are all associated with respiratory complications of DMD, such as respiratory muscle weakness and respiratory failure.
It is important that your son receives prompt medical attention, as these symptoms can be life-threatening if left untreated. I would recommend contacting your son's physician immediately or going to the emergency room if he is experiencing severe difficulty breathing.
In the meantime, there are a few things you can do to help support your son's breathing. For example, you can help him sit up or lean forward slightly to help open up his airways. You can also use a cool mist humidifier to help moisten the air and make breathing easier.
Again, I would strongly recommend seeking medical attention as soon as possible to ensure your son receives the appropriate treatment and support.

GPT 3.5 30.03.2023 19:08

I'm sorry to hear about your son's condition. Based on the symptoms you described, it's possible that your son is experiencing respiratory distress, which can be a common complication of Duchenne's Muscular Dystrophy.
Duchenne's Muscular Dystrophy is a genetic disorder that primarily affects muscle function and leads to muscle weakness and degeneration over time. As the disease progresses, it can also cause problems with the heart and lungs. Respiratory distress can occur due to weakness of the muscles used for breathing, which can lead to shallow or labored breathing, difficulty taking deep breaths, and coughing.
I highly recommend that you seek medical attention for your son immediately, as respiratory distress can be a medical emergency. You should take him to the nearest emergency department or call an ambulance for urgent medical care. The medical team will assess your son's condition and provide appropriate treatment, which may include oxygen therapy, breathing support, and medication to relieve his symptoms.
In the long term, it's important to work with your son's medical team to manage his Duchenne's Muscular Dystrophy and prevent complications. This may involve physical therapy, medications, and lifestyle modifications to maintain his muscle function and overall health.


GPT 3.5 30.03.2023 19:09
I'm sorry to hear that your son is experiencing these symptoms. Based on the information you provided, it is possible that he may be experiencing a respiratory infection or complication related to his Duchenne’s Muscle Dystrophia.
Duchenne’s Muscle Dystrophia is a genetic disorder that causes progressive muscle weakness and wasting. It primarily affects boys and is caused by a mutation in the gene that encodes for a protein called dystrophin. This protein is important for maintaining the structural integrity of muscle fibers.
Difficulty breathing and coughing are common symptoms of respiratory infections, which can be particularly dangerous for people with Duchenne’s Muscle Dystrophia due to their weakened respiratory muscles. Pale skin and muscle weakness can also be symptoms of respiratory distress.
It is important that you seek medical attention for your son as soon as possible. A healthcare professional will be able to perform a thorough evaluation and determine the appropriate diagnosis and treatment plan. They may also be able to provide supportive care to help your son manage his symptoms and prevent complications.
In the meantime, it is important to keep your son comfortable and monitor his symptoms closely. Make sure he is getting plenty of rest and staying hydrated. If his symptoms worsen or he has trouble breathing, seek emergency medical attention immediately.

# CASE 10	Hypovolemic Shock / non-hemorrhagic
GPT-4, 28.03.2023, 21:54

I'm not a doctor, but I can try to help you understand what might be going on. Based on the symptoms you've described, your family may have gastroenteritis, which is an inflammation of the stomach and intestines often caused by a viral or bacterial infection. However, I cannot provide a definitive diagnosis, and it's essential to consult a healthcare professional as soon as possible.
Since your baby is showing signs of rapid breathing, lethargy, and inability to drink, these could be symptoms of dehydration. Dehydration in infants can be dangerous, so it's important to seek medical attention immediately.
In the meantime, while you wait to speak with a healthcare professional, here are some general suggestions to help manage the symptoms:
Try to keep your baby hydrated by offering small amounts of an oral rehydration solution (ORS), such as Pedialyte, frequently. Consult a healthcare professional for the appropriate dosage.
Avoid giving your baby plain water, soda, or fruit juice, as they can worsen diarrhea.
Continue breastfeeding or formula feeding if your baby is able to tolerate it.
Make sure everyone in the household practices good hygiene by washing their hands frequently with soap and water, especially after using the bathroom and before handling food or feeding the baby.
Again, I strongly encourage you to seek medical advice from a healthcare professional for a proper diagnosis and treatment plan.

GPT-4, 29.03.2023, 22:08

I'm not a doctor, but I can try to help you. If your baby is very sick, showing signs of dehydration (rapid breathing, lethargy, not drinking), it's crucial that you seek medical attention immediately. In the meantime, I can provide some general information, but please don't substitute this for professional medical advice.
It's possible that your family could be experiencing a gastrointestinal infection, such as gastroenteritis, which can be caused by viruses, bacteria, or parasites. This can lead to symptoms like vomiting, diarrhea, and dehydration.
However, it's important that you consult a healthcare professional to get a proper diagnosis and treatment plan. In the meantime, try to keep your baby as hydrated as possible by offering small, frequent sips of an oral rehydration solution (ORS) if she can tolerate it. For the rest of the family, drink plenty of fluids, such as water, diluted fruit juice, or ORS, and avoid consuming foods that may exacerbate symptoms.
Again, I strongly recommend you seek medical attention for your baby and the rest of your family as soon as possible.

GPT-4, 01.04.2023, 22:10
I'm not a doctor, but I can try to help you understand what might be going on. It sounds like your family might be experiencing a gastrointestinal illness, which can be caused by various factors like viruses, bacteria, or parasites. Dehydration is a significant concern, especially for your 5-month-old baby.
It's crucial to seek immediate medical attention for your baby, as rapid breathing, weakness, lethargy, and the inability to drink can indicate severe dehydration or other serious medical conditions. Only a healthcare professional can provide a proper diagnosis and recommend appropriate treatment.
In the meantime, try to keep your baby hydrated by offering small amounts of an oral rehydration solution (ORS), which you can find at a pharmacy. Give it in small sips or using a spoon or dropper. For the rest of the family, also focus on staying hydrated and resting.
But again, please consult a healthcare professional as soon as possible, as I am not a doctor and this is not medical advice.


GPT 3.5 29.03.2023 00:39
I'm sorry to hear about your situation. However, as an AI language model, I am not qualified to make a diagnosis or provide medical advice. It's important that you seek immediate medical attention for your 5-month-old baby, especially since she is exhibiting symptoms such as vomiting, diarrhea, rapid breathing, weakness, and lethargy.
These symptoms can indicate a variety of conditions, including viral or bacterial infections, food poisoning, or dehydration, among others. A medical professional will be able to evaluate your baby's symptoms, run any necessary tests, and provide appropriate treatment.
In the meantime, it's important to keep your baby hydrated by offering small, frequent sips of water or an electrolyte solution like Pedialyte. If your baby is unable to keep anything down, seek medical attention immediately as this can quickly lead to dehydration. It's also important to practice good hygiene and to wash your hands frequently to prevent the spread of illness within your family.

GPT 3.5 30.03.2023 19:09
I'm sorry to hear that your baby is sick. Based on the symptoms you described, it's possible that she has contracted a gastrointestinal infection, such as gastroenteritis, which is commonly caused by a virus or bacteria.
It's important to seek medical attention for your baby as soon as possible, especially if she is not able to drink and is showing signs of weakness and lethargy. Dehydration can be a serious concern in infants, and it's important to ensure that she receives the necessary fluids and electrolytes to recover.
In the meantime, it's important to keep your baby comfortable and hydrated. Offer small sips of water or an electrolyte solution frequently, and try to keep her cool and comfortable. Avoid giving her any solid foods until she has been evaluated by a healthcare professional.
It's also important to practice good hygiene to prevent the spread of the infection to other family members. Wash your hands frequently with soap and water, and avoid sharing utensils or food with your sick family members.
Again, please seek medical attention for your baby as soon as possible to ensure that she receives the appropriate treatment and care.


GPT 3.5 30.03.2023 19:09
I'm sorry to hear that your baby and family are sick. Based on the symptoms you described, it's possible that your baby and family members have contracted a viral gastroenteritis or food poisoning.
Given that your baby is 5 months old and is experiencing vomiting and lethargy, it's important that you seek medical attention as soon as possible. Dehydration is a serious concern in infants and can lead to complications if left untreated. I would recommend contacting your pediatrician or going to the nearest urgent care or emergency room for an evaluation and treatment.
In the meantime, you can try to keep your baby hydrated by offering small sips of an oral rehydration solution, such as Pedialyte. Avoid giving your baby solid foods or formula until their vomiting has stopped. Make sure to wash your hands frequently and disinfect surfaces to prevent the spread of infection.

# CASE 11	Hypovolemic Shock / Hemorrhagic

GPT-4, 28.03.2023, 21:56

I'm not a doctor, but I can try to help you while you wait for the ambulance. Based on your description, it sounds like your son may have cut an artery, which can cause rapid and severe blood loss. It's important to act quickly in this situation.
Here are some steps you can take while waiting for medical professionals to arrive:
Call 911 if you haven't already done so, and make sure they are on the way.
Apply direct pressure to the wound with a clean cloth or gauze. Press firmly to help control the bleeding.
Keep the injured arm elevated above the heart level to help reduce blood flow to the area and slow down the bleeding.
If the bleeding does not stop with direct pressure alone, you can try applying pressure to the brachial artery. This artery is located on the inside of the upper arm, between the biceps and triceps muscles. Press firmly with your fingers to help slow the blood flow to the injured area.
Remain calm and try to keep your son calm as well. Reassure him that help is on the way.
Remember, it's essential to get professional medical help as soon as possible in this situation. Follow the instructions given by the 911 operator and the arriving medical professionals.

GPT-4, 29.03.2023, 22:10


I am not a doctor, but I can try to help you until professional help arrives. It sounds like your son may have severed an artery in his wrist, which can be life-threatening due to rapid blood loss. While waiting for the ambulance, you can take the following steps to help control the bleeding:
Keep calm and reassure your son if he is still conscious.
Elevate the injured arm above the level of his heart to help reduce blood flow to the area.
Apply firm, direct pressure to the wound with a clean cloth or gauze. If the cloth becomes soaked with blood, do not remove it – just add more cloth or gauze on top and continue to apply pressure.
If possible, apply pressure to the artery above the wound. For a wrist injury, this can be done by pressing on the inside of the upper arm, just above the elbow.
Do not use a tourniquet unless absolutely necessary and you have been trained in how to use one, as it can cause more harm than good if applied incorrectly.
Remember that this advice is not a substitute for professional medical help, and you should follow the instructions of the emergency responders and medical professionals when they arrive.

GPT-4, 01.04.2023, 22:10
I'm not a doctor, but I can try to help you until professional help arrives. It sounds like your son may have cut a major blood vessel in his wrist, possibly the radial or ulnar artery. This can lead to significant blood loss and should be treated as an emergency.
Here are some steps you can take while waiting for the ambulance:
Keep calm and try to stay focused on helping your son.
Apply direct pressure to the wound with a clean cloth, gauze, or even your hand if you don't have anything else available. Press firmly to try and stop the bleeding. Do not remove the pressure to check the wound; this could cause the bleeding to restart.
If possible, elevate the injured arm above the level of his heart. This can help reduce the blood flow to the area and may help slow the bleeding.
Try to keep your son as still as possible to prevent further injury.
If he becomes unconscious, ensure that his airway is clear and monitor his breathing. Be prepared to start CPR if necessary.
Remember, it's crucial to wait for professional medical help to arrive. They will be able to provide the appropriate treatment and further assess the situation.


GPT 3.5 29.03.2023 00:39
Based on the symptoms you described, it sounds like your son is experiencing a severe bleeding injury that may be life-threatening. The immediate priority is to control the bleeding and keep your son conscious and breathing until the ambulance arrives.
You can apply pressure to the wound with a clean cloth or towel to help slow down the bleeding. If the bleeding is severe, you may need to use a tourniquet to stop the blood flow. Make sure your son is lying down and elevate the affected arm above the level of the heart to reduce blood loss.
While waiting for the ambulance, try to keep your son calm and reassure him that help is on the way. If he becomes unresponsive, check his airway, breathing, and pulse and be prepared to administer CPR if necessary.
It's difficult to make a diagnosis without a full medical examination, but based on the symptoms you described, it's possible that your son may have severed an artery or vein in his wrist, which can lead to severe blood loss and shock. It's important to seek medical attention as soon as possible to ensure the best possible outcome.

GPT 3.5 30.03.2023 19:11
This sounds like a very serious medical emergency, and it's important to take immediate action. Your son's symptoms suggest that he may have cut a major blood vessel in his wrist, which can cause significant bleeding and even loss of consciousness.
The best thing you can do right now is to apply direct pressure to the wound with a clean cloth or towel. This will help to slow down the bleeding until the ambulance arrives. It's important to avoid using a tourniquet, as this can cut off blood flow to the rest of the arm and cause further damage.
As for the diagnosis, I cannot provide a specific one as I am an AI language model and not a medical professional. However, based on the information provided, it's possible that your son has injured an artery or vein in his wrist, which can cause significant bleeding and potentially life-threatening complications if left untreated.
Once the ambulance arrives, the paramedics will be able to provide further medical care and transport your son to the hospital for further evaluation and treatment. It's important to stay calm and follow their instructions to ensure the best possible outcome for your son.


GPT 3.5 30.03.2023 19:13
This is a medical emergency and requires immediate attention. It sounds like your son has suffered a severe laceration to his wrist and is experiencing significant blood loss. The diagnosis would likely be a deep cut to one or more of the arteries in the wrist, leading to significant bleeding.
In this situation, the most important thing to do is to try and stop the bleeding by applying pressure to the wound with a clean cloth or bandage. If possible, elevate the arm above the level of the heart to slow the bleeding. It's also essential to keep your son calm and reassure him that help is on the way.
It's important to remember that this is a medical emergency, and your son needs urgent care from a medical professional. Please do not attempt to treat the injury yourself or delay seeking medical attention. The ambulance team will be able to provide further assistance and transport your son to the nearest hospital for treatment.
# CASE 12	Distributive Shock / Septic

GPT-4, 28.03.2023, 21:58
I'm not a doctor, but I can try to help you understand what might be going on. However, it's essential that you consult a healthcare professional for proper evaluation and advice.
Your daughter's symptoms could be a result of various factors, including the side effects of chemotherapy, an infection, or other complications. It's important to contact her doctor or seek medical attention as soon as possible to determine the cause and get appropriate treatment.
In the meantime, make sure she's comfortable and keep her warm with blankets. Keep an eye on her symptoms and monitor any changes. Do not hesitate to call emergency services if her condition worsens or if you are concerned for her well-being.
Remember, only a medical professional can provide a proper diagnosis and treatment plan.

GPT-4, 29.03.2023, 22:12
I'm not a doctor, but I can try to help you understand some possibilities. It's important to reach out to a healthcare professional for a proper diagnosis and treatment.
Your daughter's symptoms could be related to a variety of causes, some of which may be related to her lymphoma, chemotherapy, or other underlying conditions. It is essential to contact her healthcare team or an emergency medical service immediately, as her symptoms may be indicative of a serious issue that requires urgent medical attention.
Some possible explanations for her symptoms could include:
Infection: Chemotherapy can suppress the immune system, making patients more susceptible to infections. Cold, pale skin, rapid breathing, and confusion could be signs of sepsis, which is a life-threatening condition that requires urgent medical attention.
Anemia: Chemotherapy can cause a decrease in red blood cells, leading to anemia. This can result in fatigue, weakness, pale skin, and rapid breathing.
Electrolyte imbalances: Chemotherapy can cause imbalances in the body's electrolyte levels, which could lead to weakness, confusion, and other symptoms.
Side effects of chemotherapy: Some of the symptoms you mentioned could be side effects of the chemotherapy itself.
Other medical conditions: There could be other underlying medical conditions contributing to her symptoms that are unrelated to her lymphoma or chemotherapy.
It's crucial to contact her healthcare team or seek emergency medical help as soon as possible to ensure she receives the appropriate care. They will be able to properly diagnose her condition and determine the best course of action.


GPT-4, 01.04.2023, 22:14
I'm not a doctor, but I can try to help you understand what might be going on. Based on the symptoms you've described, it's possible that your daughter is experiencing complications from her chemotherapy, an infection, or another issue related to her lymphoma or overall health. It's important that you contact her healthcare team or take her to the nearest emergency room as soon as possible for a proper evaluation and treatment.
Keep in mind that only a qualified medical professional can provide an accurate diagnosis and appropriate care. Please don't rely on this information alone and seek medical attention immediately.

GPT 3.5 29.03.2023 00:42
I'm sorry to hear about your daughter's condition. Based on the symptoms you've described, it's possible that your daughter is experiencing a medical emergency and requires urgent medical attention. Some of the symptoms you mentioned, such as rapid breathing, confusion, and cold and pale skin, could indicate that she is experiencing shock, which can be life-threatening.
Without being able to examine your daughter and run some tests, it's difficult to provide a definitive diagnosis. However, given her history of lymphoma and recent chemotherapy treatment, it's possible that she may be experiencing a complication related to her treatment, such as sepsis or a reaction to one of the medications she's received.
I strongly recommend that you call for emergency medical assistance right away. If your daughter is experiencing a medical emergency, prompt treatment could be critical for her recovery. In the meantime, you can try to keep her comfortable and stable by ensuring that she is lying down and not moving around too much, keeping her warm with blankets, and making sure that she stays hydrated if she is able to drink fluids.

GPT 3.5 30.03.2023 19:13
I'm sorry to hear about your daughter's condition. Based on the symptoms you have described, it is possible that your daughter is experiencing a medical emergency and needs immediate medical attention. The symptoms you have described, including weakness, confusion, slow response, cold and pale skin, and rapid breathing, may be signs of a serious condition such as sepsis or a severe infection.
I strongly advise you to call emergency services or take her to the nearest hospital right away. The medical professionals there can assess her condition and provide appropriate treatment. Time is of the essence in situations like this, so please do not delay seeking medical attention.
In the meantime, you can try to keep your daughter calm and comfortable while waiting for help to arrive. You can help her regulate her breathing by encouraging her to take slow, deep breaths. Make sure she is lying down comfortably and keep her warm with blankets or other coverings. If she is thirsty, you can offer her small sips of water, but avoid giving her anything to eat or drink if she is vomiting or having difficulty swallowing.
Again, I urge you to seek immediate medical attention for your daughter as soon as possible.

GPT 3.5 30.03.2023 19:50
I'm sorry to hear about your daughter's situation. Based on the symptoms you described, it is possible that your daughter is experiencing a medical emergency and requires immediate medical attention. The symptoms you mentioned, such as weakness, confusion, cold and pale skin, and rapid breathing, can be signs of a serious condition such as sepsis, pneumonia, or a blood clot.
It is important to contact your daughter's healthcare provider immediately or go to the nearest emergency room. In the meantime, make sure your daughter is lying down and not exerting herself. Keep her warm with blankets, but not too warm as to overheat her. Ensure she is drinking plenty of fluids, and reassure her that help is on the way.
It is crucial to seek immediate medical attention for your daughter as she may require urgent interventions to stabilize her condition and prevent further complications.

# CASE 13	Distributive Shock / anaphylactic

GPT-4, 28.03.2023, 21:59
I'm not a doctor, but it sounds like your son might be experiencing a severe allergic reaction to the bee sting, known as anaphylaxis. This can be life-threatening and requires immediate medical attention, which you've already sought by calling an ambulance.
While you're waiting for professional help, here are a few things you might consider doing:
Keep your son lying on his back with his legs elevated if possible. This can help maintain blood flow to his vital organs.
If he has a history of severe allergies and has been prescribed an epinephrine auto-injector (EpiPen), you should use it according to the instructions provided by your healthcare provider.
Monitor his breathing and pulse. If he stops breathing or loses his pulse, you may need to perform CPR until help arrives.
Stay calm and try to reassure your son if he regains consciousness, as anxiety can exacerbate the situation.
Again, it's important to remember that I'm not a medical professional, and you should follow the advice of the paramedics and doctors who will be treating your son.

GPT-4, 29.03.2023, 22:14

I'm not a doctor, but based on the symptoms you've described, it's possible that your son is experiencing anaphylaxis, a severe allergic reaction. The rapid onset of symptoms and difficulty breathing could be consistent with this. It's good that you've already called an ambulance, as this can be a life-threatening situation.
While you wait for the ambulance to arrive, here are some steps you can take:
Keep your son lying flat: If he's not already, help him lay down on his back, with his feet slightly elevated. This can help maintain blood flow to vital organs.
Check for an epinephrine auto-injector: If your son has a history of severe allergies, he may have an epinephrine auto-injector (such as an EpiPen) prescribed to him. If he has one, and you know how to use it, administer it according to the instructions. This can help alleviate the symptoms of anaphylaxis.
Monitor his breathing: Keep an eye on his breathing and be prepared to perform CPR if he stops breathing or loses consciousness. It's crucial to keep his airway open, so if he starts to vomit, turn him on his side to prevent choking.
Stay calm and reassure your son: While waiting for medical help to arrive, try to remain as calm as possible and reassure your son that help is on the way. Anxiety can make the symptoms worse.
Remember that I'm not a medical professional, and these suggestions should not replace the advice of a healthcare provider. It's important to follow the instructions of the emergency responders and medical personnel who will be treating your son.

GPT-4, 01.04.2023, 22:14
I'm not a doctor, but it sounds like your son might be experiencing anaphylaxis, a severe allergic reaction. It's important to get professional medical help as soon as possible. Since the ambulance is on the way, here are a few things you could consider doing until help arrives:
Lay your son down with his feet elevated if possible. This could help maintain blood flow to vital organs.
If your son is having trouble breathing, you might consider turning him onto his side (recovery position), in case he vomits, to prevent choking.
Monitor his breathing closely. If he stops breathing or you can't find a pulse, you may need to start CPR (cardiopulmonary resuscitation) if you are trained to do so. Remember to follow the correct procedure for a child (compressions should be about 2 inches deep).
If you have an epinephrine auto-injector (EpiPen) and are trained in how to use it, you could consider administering it according to the instructions.
Keep in mind that these are general suggestions and not professional medical advice. It's important to follow the instructions of emergency personnel when they arrive.

GPT 3.5 29.03.2023 00:42
This sounds like a severe allergic reaction to the bee sting, also known as anaphylaxis. Anaphylaxis is a potentially life-threatening allergic reaction that can affect multiple systems in the body.
While waiting for the ambulance to arrive, you should immediately administer an epinephrine auto-injector, if available. If your son does not have an epinephrine auto-injector, call the emergency services immediately and follow their instructions.
It is important to keep your son calm and lying down with his legs elevated to increase blood flow to vital organs. You can also remove any tight clothing and cover him with a blanket to keep him warm.
It is important to note that anaphylaxis can be a medical emergency that requires immediate treatment. The best course of action is to seek medical attention as soon as possible. Once your son receives medical treatment, his condition can be closely monitored to prevent any further complications.

GPT 3.5 30.03.2023 19:53
It sounds like your son is experiencing a severe allergic reaction to the bee sting, which is known as anaphylaxis. This is a potentially life-threatening condition that requires immediate medical attention.
While you wait for the ambulance to arrive, try to keep your son calm and still. If he is carrying an epinephrine auto-injector, use it according to the instructions on the label. You can also try to elevate his legs to help improve blood flow to his vital organs.
It's important that you do not try to give him any oral medication or food or drink as this can worsen his condition. Keep a close eye on his breathing and alert the ambulance team as soon as they arrive about any changes in his condition.
Once the ambulance arrives, they will provide emergency treatment, including administering epinephrine if necessary, and transport your son to the hospital for further evaluation and management.

GPT 3.5 30.03.2023 19:54
It sounds like your son may be experiencing a severe allergic reaction, known as anaphylaxis, to the bee sting. This can be life-threatening and requires immediate medical attention.
While waiting for the ambulance, you can lay your son on his back and elevate his feet slightly to help improve blood flow. If he has an EpiPen or other emergency medication prescribed for allergic reactions, you can administer it according to the instructions.
Stay with your son and try to keep him calm and reassured until the ambulance arrives. It's important to provide emergency medical personnel with as much information as possible about what happened and your son's medical history, including any known allergies or previous allergic reactions.
Once your son receives medical attention, the doctors will be able to diagnose the condition and provide appropriate treatment, which may include epinephrine, antihistamines, and/or corticosteroids to reduce inflammation and improve breathing.

# CASE 14	Distributive Shock / neurogenic

GPT-4, 28.03.2023, 22:02

I'm not a doctor, but I can try to help you while you wait for professional medical assistance. Based on the symptoms you've described, it's possible that your son has experienced a spinal injury. It's essential to keep him as still as possible and avoid moving his neck to prevent further damage.
Here are some general steps to follow while you wait for the ambulance:
Keep your son as calm and reassured as possible. Let him know that help is on the way.
Do not attempt to move him or adjust his position, as this could cause further damage.
If he is lying on his back, try to maintain an open airway by placing your hands on either side of his head and gently tilting it back. Do not move his neck.
Monitor his breathing and be prepared to administer CPR if necessary.
Remember that it is crucial to have a medical professional evaluate your son's condition. This is only a preliminary assessment and should not be considered a substitute for professional medical advice.

GPT-4, 29.03.2023, 22:14
I'm not a doctor, but I can try to provide some general information that might be helpful. It's important to remember that this is not medical advice and you should consult a healthcare professional for an accurate diagnosis and treatment.
Based on the symptoms you've described, it is possible that your son may have sustained a spinal cord injury or neck injury from the fall. The inability to move his limbs and difficulty breathing, along with neck pain, could be signs of such an injury.
It is crucial not to attempt to move your son or manipulate his neck in any way, as this could potentially worsen the injury. Keep him as still as possible and reassure him while waiting for the ambulance. Medical professionals will be able to assess and manage his condition appropriately.
Once the ambulance arrives, the paramedics will take over care and transport him to the hospital for further evaluation, diagnosis, and treatment. They will likely perform imaging studies like X-rays or MRIs to determine the extent of the injury and to decide on the best course of action.
Again, this is not medical advice, and it's essential to consult with healthcare professionals to get an accurate diagnosis and treatment for your son.

GPT-4, 01.04.2023, 22:16
I'm not a doctor, but I can provide some general advice based on the symptoms you described. It's essential to consult a healthcare professional for a proper diagnosis and appropriate medical care.
Your son's symptoms suggest that he may have sustained a significant injury, possibly involving his neck or spinal cord. The inability to move his limbs and difficulty breathing could be related to spinal cord injury, while the neck pain may indicate damage to the cervical spine. The warm and red skin could be a result of the body's response to injury or anxiety.
It's crucial that you do not attempt to move your son or manipulate his neck in any way, as this could worsen his injury. Keep him as still as possible and reassure him that help is on the way. Once the ambulance arrives, the medical professionals will be able to assess his condition and provide appropriate care.
Again, it's essential to seek professional medical advice in this situation.


GPT 3.5 29.03.2023 00:44
This sounds like a medical emergency, and your son should receive urgent medical attention as soon as possible. Based on the information you provided, the symptoms your son is experiencing could be indicative of a spinal cord injury or neck injury. It is essential to keep your son still and immobilized until medical professionals arrive to avoid any further injury.
In the meantime, try to keep your son calm and reassure him that help is on the way. Ensure that he continues to breathe normally and does not move any further until medical professionals arrive. If you have not already done so, make sure that the area around your son is clear of any hazards or obstacles to allow emergency responders to reach him easily.
Please contact emergency services or take your son to the nearest hospital as soon as possible for further evaluation and treatment. The medical team will perform a thorough examination and take appropriate measures to stabilize your son's condition and prevent further injury.

GPT 3.5		30.03.2023 20:46
This sounds like a very serious medical emergency. Based on the symptoms you have described, it is possible that your son has suffered a spinal cord injury or a traumatic brain injury. It is important that you wait for the ambulance to arrive and do not attempt to move your son unless it is absolutely necessary to prevent further injury.
In the meantime, try to keep your son calm and reassure him that help is on the way. Make sure that he is lying still and not moving his head or neck. If he is having difficulty breathing, try to prop him up with pillows or cushions to help him breathe more easily.
When the ambulance arrives, the medical professionals will assess your son's condition and take him to the hospital for further treatment. It is important that you provide them with as much information as possible about what happened and your son's current symptoms.
Please remain calm and wait for the ambulance to arrive. If you have any other concerns or questions, do not hesitate to ask the medical professionals when they arrive.

GPT 3.5	30.03.2023 20:48
This is a medical emergency, and the best course of action would be to wait for the ambulance to arrive and let the trained medical professionals take over. The symptoms you have described are concerning and could be indicative of a severe injury. The lack of movement in the limbs, neck pain, and difficulty breathing are particularly worrying.
The diagnosis can only be made by a medical professional after a thorough evaluation, but given the mechanism of injury (fall from a tree), there is a risk of spinal cord injury or head injury. These can cause paralysis, difficulty breathing, and other serious complications.
In the meantime, keep your son calm and still, reassure him that help is on the way, and try to keep him warm and comfortable. Avoid moving him or attempting to administer any first aid as this could worsen his condition. If he loses consciousness or stops breathing, call emergency services immediately and start CPR if you are trained to do so.
Remember, time is of the essence in a medical emergency, so do not delay in seeking help.


# CASE 15	Cardiogenic Shock / Tachycardia
GPT-4, 28.03.2023, 22:03
I'm not a doctor, but I can try to help you with some general information. If your daughter's heart rate is indeed above 200 beats per minute, it could be a condition called supraventricular tachycardia (SVT), which is an abnormally fast heart rhythm arising from improper electrical activity in the upper part of the heart. Anxiety can also contribute to a rapid heart rate.
However, it's important to consult with a healthcare professional for an accurate diagnosis and appropriate treatment.
In the meantime, here are some general tips to help manage a rapid heartbeat:
Encourage your daughter to take slow, deep breaths, which can help her relax and may slow down her heart rate.
You can try the Valsalva maneuver: ask your daughter to take a deep breath, then bear down as if she were trying to have a bowel movement. This can sometimes help reset her heart rhythm.
Another technique is the carotid sinus massage: gently massage the carotid artery on one side of her neck for a few seconds (only perform this if you are familiar with the technique and there are no known risks for your daughter, such as carotid artery disease).
You could also try having your daughter splash cold water on her face or immerse her face in a bowl of ice-cold water for a few seconds, which might help activate the dive reflex and slow her heart rate.
Keep her in a comfortable, calm environment, and try to reassure her.
Remember, it's crucial to consult with a healthcare professional for a proper diagnosis and treatment plan, especially if your daughter's rapid heartbeat persists or worsens.

GPT-4, 29.03.2023, 22:16
I'm not a doctor, but I can try to provide you with some information that might be helpful. If your daughter is experiencing a very rapid heartbeat of more than 200 beats per minute, it could be a condition called supraventricular tachycardia (SVT) or another type of arrhythmia. It's important to consult with a healthcare professional for an accurate diagnosis and appropriate treatment.
In the meantime, you can try the following to help your daughter:
Keep her calm and encourage her to take slow, deep breaths.
You could try the Valsalva maneuver: Have her pinch her nose, close her mouth, and gently try to exhale as if she's blowing up a balloon. This can sometimes help reset the heart's rhythm.
The carotid sinus massage is another technique that might help. Gently massage the side of the neck, just below the angle of the jaw, for a few seconds. Make sure to only do this on one side at a time and be very gentle. This technique should only be attempted if you have been instructed by a healthcare professional, as there is a risk of causing serious harm if done incorrectly.
It is crucial to contact a healthcare professional immediately to discuss your daughter's symptoms and receive proper guidance on managing her condition.


GPT-4, 01.04.2023, 22:18
I'm not a doctor, but I can provide some information that you may find helpful. If your daughter is experiencing a very rapid heartbeat, it could be due to a condition called supraventricular tachycardia (SVT) or another type of arrhythmia. It's important to consult with a healthcare professional to determine the cause and appropriate treatment.
In the meantime, you can try the following steps to help your daughter:
Keep her calm and reassure her. Anxiety can exacerbate heart palpitations.
Encourage her to take slow, deep breaths. This can help slow down her heart rate.
Try the Valsalva maneuver: Have her pinch her nose closed, close her mouth, and try to exhale like she's blowing up a balloon. This can sometimes help reset her heart rate.
However, if her symptoms worsen, she feels lightheaded, or faints, it's crucial to seek immediate medical attention. Remember, always consult a healthcare professional for a proper diagnosis and treatment.


GPT 3.5 29.03.2023 00:45
A rapid heart rate of more than 200 beats per minute in a 10-year-old child is a concerning symptom and requires immediate medical attention. This condition is called supraventricular tachycardia (SVT) and can be caused by various factors, such as stress, anxiety, or an underlying heart condition.
It is important to take your daughter to the nearest emergency room or call an ambulance if her symptoms persist or worsen. At the hospital, they will perform tests to determine the underlying cause of the rapid heartbeat, such as an electrocardiogram (ECG), blood tests, or an echocardiogram.
In the meantime, you can help your daughter remain calm and comfortable. Encourage her to take deep breaths and distract her from her symptoms with calming activities, such as reading a book or listening to music.
It is also important to avoid any stimulants, such as caffeine or energy drinks, and ensure that she stays hydrated. Try to keep her in a comfortable and quiet environment until she can receive medical attention.

GPT 3.5	30.03.2023 20:48
A heart rate of more than 200 beats per minute in a 10-year-old child is considered abnormally fast, and it is essential to seek medical attention immediately. This condition is called supraventricular tachycardia (SVT), which is a type of abnormal heart rhythm that can cause rapid heartbeat, dizziness, and shortness of breath.
It is essential to take your daughter to a doctor or emergency room immediately to diagnose the condition and provide appropriate treatment. In the meantime, you can try to calm your daughter and reassure her that medical professionals are available to help her.
Avoid giving her any food or drink until she is seen by a doctor, as this may worsen her symptoms. Keep her calm and still, and try to distract her by engaging in a calming activity such as reading a book or watching a favorite TV show.
Once diagnosed, treatment options for SVT can include medications, vagal maneuvers (such as coughing or bearing down), or electrical cardioversion (a procedure where an electric shock is given to restore the heart rhythm to normal). The specific treatment approach will depend on the severity and underlying cause of the condition.

GPT 3.5	30.03.2023 20:50
It is not possible to provide a definitive diagnosis without a proper medical evaluation. However, a very fast heart rate of more than 200 beats per minute in a child could be a condition called supraventricular tachycardia (SVT).
SVT is an abnormal heart rhythm that originates above the lower chambers of the heart (ventricles). It can cause a rapid, regular heartbeat that can start and stop suddenly. In most cases, SVT is not life-threatening, but it can be uncomfortable and alarming for the person experiencing it.
If your daughter is experiencing an episode of SVT, there are several things you can do to help her. Firstly, you should help her stay calm and reassure her that she will be okay. Anxiety and stress can make the heart rate even faster, so staying calm is important.
Secondly, try to have your daughter take slow, deep breaths. This can help lower her heart rate and ease her symptoms.
Lastly, it is important to seek medical attention as soon as possible. Depending on the severity of the SVT, treatment may be necessary to stop the episode and prevent future ones. You can contact your family doctor or take your daughter to the nearest emergency room for evaluation and treatment.

# CASE 16	Cardiogenic Shock / Myocarditis
GPT-4, 28.03.2023, 22:05
I am not a doctor, but I can provide some general information on what your son might be experiencing. His symptoms could potentially be related to a number of conditions. It's important to consult with a healthcare professional for an accurate diagnosis and appropriate treatment.
Given his recent history of COVID-19, it's possible that his symptoms could be related to complications or lingering effects from the virus. However, some of his symptoms, like leg swelling and pink-tinged expectorated fluid, could potentially indicate a different issue, such as congestive heart failure, pulmonary edema, or another condition. Arrhythmias can also occur for various reasons, so it's essential to have a medical professional evaluate him.
If your son is experiencing these symptoms, it's crucial to contact a healthcare professional as soon as possible. They can examine him, take a detailed history, and perform necessary tests to determine the cause of his symptoms and recommend the best course of treatment.

GPT-4, 29.03.2023, 22:17
I'm not a doctor, but I can try to help you understand some possibilities and what steps you might take. Given the symptoms you've described, it's important to consult a healthcare professional as soon as possible.
Some possible causes of your son's symptoms may include:
Post-acute sequelae of SARS-CoV-2 infection (PASC), also known as "long COVID," which can cause lingering symptoms after recovering from the virus.
A respiratory infection or pneumonia, which could cause coughing, shortness of breath, and irregular heartbeat.
Congestive heart failure, which might explain the swelling in the legs and the pink-tinged fluid expectorated when coughing.
Pulmonary edema, which can cause shortness of breath, coughing up pink frothy sputum, and an irregular heartbeat.
Again, it's crucial to consult a healthcare professional for an accurate diagnosis and appropriate treatment. In the meantime, make sure your son is getting plenty of rest, staying hydrated, and monitoring his symptoms. If he experiences severe shortness of breath, chest pain, or any other concerning symptoms, seek immediate medical attention.

GPT-4, 01.04.2023, 22:18
I'm not a doctor, but I can try to help you understand what might be going on based on the symptoms you've described. It's important that you consult a healthcare professional for an accurate diagnosis and appropriate treatment.
Given your son's recent history of COVID-19 and his current symptoms, it's possible he could be experiencing complications related to the infection, such as post-acute sequelae of SARS-CoV-2 infection (PASC) or another condition.
Some of the symptoms you mentioned, such as shortness of breath, coughing, and fluid retention in the legs, may be indicative of heart-related issues like congestive heart failure or other conditions. The pink, frothy sputum could be a sign of pulmonary edema, which is fluid accumulation in the lungs.
It is crucial to seek medical attention for your son as soon as possible. Only a healthcare professional can provide an accurate diagnosis and recommend the appropriate course of action. Early intervention can help address any potential complications and improve your son's chances of recovery.


GPT 3.5 29.03.2023 00:45
Based on the symptoms you have described, it is possible that your son is experiencing some complications related to COVID-19. The pink fluid being expectorated could be a sign of pulmonary edema, which is a buildup of fluid in the lungs that can be caused by several factors, including viral infections like COVID-19. Additionally, the swelling in his legs may indicate a possible heart issue, such as heart failure.
It is important that your son receives medical attention as soon as possible. I recommend that you contact your healthcare provider or take him to an emergency department immediately. They can perform a thorough examination and determine the underlying cause of his symptoms. They may recommend further testing, such as chest x-rays or blood work, to help with the diagnosis.
In the meantime, you can encourage your son to rest and stay hydrated. Make sure he is getting plenty of fluids and avoiding activities that could exacerbate his symptoms. It is also important to monitor his symptoms closely and seek medical attention if they worsen or if he develops any new symptoms.

GPT 3.5	30.03.2023 20:51
Based on the symptoms you have described, it is possible that your son is experiencing congestive heart failure, which can be a complication of COVID-19. Congestive heart failure occurs when the heart is not able to pump blood effectively, which can lead to fluid buildup in the lungs and legs. The pink fluid that your son is expectorating could be a sign of pulmonary edema, which is a buildup of fluid in the lungs.
It is important that you seek medical attention for your son as soon as possible. A doctor can perform a physical exam and run tests to determine the underlying cause of his symptoms. Treatment for congestive heart failure may involve medications to help the heart function better, as well as lifestyle changes such as reducing salt intake and increasing exercise.
In the meantime, it is important to monitor your son's symptoms closely and to seek emergency medical attention if he has trouble breathing or his symptoms worsen.

GPT 3.5	30.03.2023 20:52
Based on the symptoms you have described, it is possible that your son is experiencing heart failure, which can be a complication of COVID-19. The shortness of breath, coughing, arrhythmic heartbeat, and pink fluid being expectorated are all signs of heart failure, and the swelling in his legs may also be related.
It is important that you seek medical attention for your son as soon as possible. Contact your healthcare provider or go to the nearest emergency room right away. They can perform diagnostic tests such as blood tests, chest x-rays, and electrocardiograms to determine the cause of his symptoms and provide appropriate treatment.
In the meantime, you can help your son by ensuring that he rests and avoids any strenuous activity. You can also monitor his symptoms and report any changes or worsening to the healthcare provider.


# CASE 17	Obstructive Shock / Ductal Dependent
GPT-4, 28.03.2023, 22:07
I am not a doctor, but I can try to provide you with some information. However, I must emphasize that you should consult a healthcare professional immediately if you are concerned about your baby's health. It is essential to trust medical professionals, especially in situations where your child's well-being is at stake.
The symptoms you have described, such as pale limbs, rapid breathing, and blue lips, could indicate a lack of oxygen in your baby's bloodstream. This could be due to a range of issues, such as respiratory distress, a heart problem, or an infection. It is critical to have your baby evaluated by a healthcare professional as soon as possible to determine the cause of these symptoms and receive appropriate treatment.
Please do not attempt to diagnose or treat your baby on your own. Seek medical help from a qualified professional immediately. The well-being and safety of your child must be your top priority.

GPT-4, 29.03.2023, 22:19
I am not a doctor, but I can try to provide some general information. If your baby is displaying symptoms like rapid breathing, blue lips, and pale limbs, it's essential to seek immediate professional medical help. These symptoms could be signs of a potentially serious condition that requires urgent medical attention.
While you may not trust doctors and their drugs, in this situation, it's crucial to prioritize your baby's health and well-being. If you're uncomfortable with mainstream medical care, consider seeking the opinion of a trusted healthcare professional or another midwife.
Regardless, it is strongly advised to consult a medical professional in person as soon as possible for a proper evaluation, diagnosis, and treatment. The health of your baby should be the primary concern, and delaying medical care could lead to serious complications.

GPT-4, 01.04.2023, 22:18
I'm not a doctor, but I can try to help you understand what might be going on. Based on the symptoms you've described, it's important to seek medical attention immediately. While I understand your hesitance to trust doctors and their drugs, the symptoms you've mentioned, such as rapid breathing, pale limbs, and blue lips, could be signs of a serious medical issue that requires professional help.
The symptoms could be indicative of a number of conditions, such as respiratory distress, circulatory problems, or congenital heart defects, among others. However, I cannot provide a diagnosis, and it's crucial to have a medical professional evaluate your baby.
Please consider putting aside your concerns about doctors and medications for the sake of your baby's health. In emergency situations, it's important to prioritize the wellbeing of your child above any personal beliefs or preferences.

GPT 3.5 29.03.2023 00:48
This sounds like a medical emergency, and it is important to seek immediate medical attention. Blue lips and rapid breathing are both concerning symptoms, and the pale limbs suggest poor circulation. It is important to put aside any mistrust of doctors and their drugs and seek help from a medical professional as soon as possible.
It is difficult to make a diagnosis without a physical examination and additional information, but the symptoms you have described could be indicative of a serious condition, such as a respiratory or cardiovascular problem. In such a situation, it is important to call for an ambulance or take the baby to the emergency department immediately.
In the meantime, you can keep the baby warm and comfortable, and monitor their breathing and heart rate. Try to keep the baby calm and reassure them as best you can.
Remember, it is important to prioritize the health and safety of your baby, and seek appropriate medical care when necessary.

GPT 3.5 30.03.2023 20:55
I'm sorry to hear that your baby is not feeling well. From the symptoms you have described, it sounds like your baby may be experiencing a medical emergency and needs urgent medical attention.
The pale limbs, rapid breathing, and blue lips could be signs of reduced blood flow or oxygen to the body, which could be caused by a variety of serious conditions such as a heart or lung problem. It's important that you seek medical help immediately.
I understand that you may have concerns about doctors and medications, but in this situation, it's crucial that you put aside your mistrust and seek professional medical help. Delaying treatment could potentially be life-threatening for your baby.
Please call your local emergency services or take your baby to the nearest hospital as soon as possible. They will be able to diagnose and treat your baby's condition appropriately.


GPT 3.5 30.03.2023 20:55
I'm sorry to hear that your baby is not feeling well. Based on the symptoms you've described, it is possible that your baby is experiencing a medical emergency and needs urgent medical attention. The symptoms you've mentioned, including pale extremities, rapid breathing, and blue lips, could be indicative of a serious condition such as respiratory distress, sepsis, or cardiac distress.
It is important that you seek medical attention immediately. While you may not trust doctors and their drugs, it is important to prioritize your baby's health and well-being. Delaying medical attention could be life-threatening for your baby. You can call emergency services or take your baby to the nearest hospital or urgent care center as soon as possible.
In the meantime, you can try to keep your baby comfortable and calm by swaddling them gently and keeping them warm. Avoid giving your baby any medications without consulting a healthcare professional. Focus on getting your baby the medical attention they need as soon as possible.

# CASE 18	Obstructive Shock / Tension Pneumothorax

GPT-4, 28.03.2023, 22:08
things, such as a pneumothorax (collapsed lung), pulmonary embolism, or even a panic attack. It is important not to jump to conclusions, as only a healthcare professional can make an accurate diagnosis.
While you wait for the ambulance, here are a few general steps you can take to help the person:
Make sure they are lying down in a safe and comfortable position. If they are still conscious and able to breathe, you can encourage them to take slow, deep breaths.
Loosen any tight clothing around their neck or chest.
Stay calm and reassure the person that help is on the way.
Keep an eye on their breathing and pulse. If they stop breathing or lose their pulse, begin CPR if you are trained to do so.
Keep the person warm with a blanket, but avoid overheating them.
Remember that these are only general suggestions, and you should follow any specific instructions given to you by emergency personnel.

GPT-4, 29.03.2023, 22:21
I'm not a doctor, but I can try to provide some general advice while you wait for professional help. It's important to keep in mind that only a medical professional can provide an accurate diagnosis. However, from your description, it could be a pneumothorax (collapsed lung), pulmonary embolism, or another serious condition.
While you wait for the ambulance, here are a few general things you might consider doing:
Try to stay calm and reassure the person that help is on the way.
Check if the person is responsive. If they are not responsive and not breathing, consider starting CPR if you are trained to do so. If they are breathing, help to keep their airway open by placing them in the recovery position if it's safe to do so.
Loosen any tight clothing around the person's neck, chest, or waist.
Keep an eye on the person's breathing and responsiveness.
If they have a known medical condition, such as asthma, and have their inhaler or medication nearby, you might consider helping them use it.
Again, I'm not a doctor, so please follow the guidance of medical professionals when they arrive.


GPT-4, 01.04.2023, 22:20
I am not a doctor, but I can try to help you until professional medical assistance arrives. Your son's symptoms, including shortness of breath, sharp chest pain, rapid breathing, and loss of consciousness, could indicate a number of medical issues. Some possibilities include a pneumothorax, pulmonary embolism, or another serious condition. It's important that he receives proper medical care as soon as possible.
While you wait for the ambulance, here are some steps you can take:
Stay calm and try to keep your son calm as well.
Ensure that your son is lying down in a safe and comfortable position. If he is unconscious, you may need to check his airway to make sure it's clear.
You can perform the recovery position if he is unconscious and breathing. This involves laying him on his side with one arm under his head and the other arm resting across his chest, with his top leg bent over the lower leg for stability.
If your son stops breathing, you may need to perform CPR (cardiopulmonary resuscitation). Make sure to follow the latest guidelines for CPR and only perform it if you're trained to do so.
Keep an eye on your son's symptoms and provide updates to the emergency responders when they arrive.
It's crucial that you follow the instructions of the medical professionals, both over the phone and once they arrive on the scene. They will be able to assess your son's condition and provide the appropriate care.

GPT 3.5 29.03.2023 00:50
Based on the symptoms you described, it is possible that your son is experiencing a medical emergency. The symptoms of shortness of breath, chest pain, rapid breathing, loss of consciousness, and immobility are suggestive of a serious condition that requires urgent medical attention.
The most urgent concern in this scenario is that your son may be experiencing a collapsed lung, also known as a pneumothorax. This occurs when air leaks into the space between the lung and the chest wall, causing the lung to collapse and resulting in severe respiratory distress. Other possible causes of these symptoms include a heart attack or pulmonary embolism, which is a blockage of blood flow to the lungs.
It is important to call for emergency medical services immediately and follow any instructions given by the dispatcher until the ambulance arrives. If your son is conscious and able to communicate, encourage him to remain calm and take slow, deep breaths. If he is not conscious, place him in a safe, stable position and monitor his breathing and pulse until help arrives.
It is important to avoid moving or handling your son unless it is absolutely necessary, as this may exacerbate his condition. Wait for medical professionals to assess the situation and provide appropriate treatment.


GPT 3.5 30.03.2023 20:56
Based on the symptoms you have described, it is possible that your son is experiencing a medical emergency such as a collapsed lung or a heart attack. It is essential to seek immediate medical attention by calling the ambulance.
While waiting for the ambulance, ensure that your son is lying on his back and not moving to prevent further injury. You can also loosen any tight clothing around his neck and chest to help him breathe easier.
It is crucial to stay calm and keep your son calm as well. Reassure him that he is going to be okay and try to keep him conscious by talking to him.
Once the ambulance arrives, the medical professionals will be able to provide a proper diagnosis and treatment for your son's condition.


GPT 3.5 30.03.2023 20:57
Based on the symptoms you described, your 17-year-old son may be experiencing a medical emergency. His symptoms suggest a possible collapsed lung, also known as a pneumothorax. A pneumothorax occurs when air leaks into the space between the lung and chest wall, causing the lung to collapse.
It's important to seek emergency medical attention immediately. Call the ambulance right away and follow their instructions while waiting for help to arrive.
In the meantime, you can help your son by keeping him calm and comfortable. Have him sit or lie down in a comfortable position, and encourage him to take slow, deep breaths. If he is conscious and able to speak, reassure him and let him know that help is on the way.
Do not give your son anything to eat or drink, as this could interfere with medical treatment. Also, do not attempt to move him unless instructed to do so by the medical professionals.
# CASE 19	Obstructive Shock / Pericardial tamponade
GPT-4, 28.03.2023, 22:09
I am not a doctor, but I can try to help you understand what might be going on. It's important to reach out to a healthcare professional for advice on your daughter's specific situation, as I cannot provide medical advice or a diagnosis.
Based on the symptoms you described (pale skin, prominent neck veins, rapid heartbeat, and rapid breathing), your daughter may be experiencing a medical emergency. Some possible explanations could include:
Cardiac tamponade: A life-threatening condition where fluid accumulates around the heart, preventing it from pumping effectively.
Heart failure: The heart's inability to pump blood efficiently.
Aortic valve complications: Issues with the replaced aortic valve, such as leakage or obstruction.
In any case, you should seek immediate medical attention for your daughter. Call emergency services or take her to the nearest emergency room as soon as possible. A healthcare professional can provide an accurate diagnosis and appropriate treatment.

GPT-4, 29.03.2023, 22:22


I'm not a doctor, but I can try to help you understand what might be happening based on the symptoms you've described. It's important to reach out to a healthcare professional to get a proper diagnosis and treatment.
The symptoms you've mentioned could potentially indicate several issues, including complications related to the aortic valve replacement surgery. Some possibilities could be:
Infection: Infections after surgery can cause fever, rapid heart rate, and rapid breathing.
Bleeding: Internal bleeding could lead to pale skin, rapid heart rate, and rapid breathing.
Heart arrhythmia: An irregular heart rhythm might develop after surgery, which could cause the rapid heartbeat.
Heart failure: If the surgery hasn't been successful or other complications have arisen, the heart might not be pumping blood effectively, which could cause the prominent neck veins and other symptoms.
It's crucial that you contact your daughter's doctor or seek emergency medical help immediately. They will be able to assess her condition, provide an accurate diagnosis, and start the appropriate treatment.
Remember, this is not medical advice, and you should consult with a healthcare professional for your daughter's specific situation.

GPT-4, 01.04.2023, 22:22
I'm not a doctor, but I can try to help you understand what might be happening based on the symptoms you've described. It's important that you contact a medical professional or call emergency services immediately in case of any urgent health concern.
The symptoms you mentioned—pale skin, prominent neck veins, rapid heartbeat, and rapid breathing—could be indicative of various conditions, some of which might be related to her recent aortic valve replacement surgery. It's important to have a healthcare professional evaluate her condition as soon as possible.
Some possible causes for her symptoms could be:
Cardiac tamponade: This is a serious medical condition where fluid accumulates in the sac surrounding the heart, putting pressure on the heart and impairing its ability to pump blood.
Arrhythmias: Irregular heartbeats, which can occur after heart surgery, can cause rapid heartbeat and other symptoms.
Infection: Postoperative infections could lead to complications and similar symptoms.
Again, please seek immediate medical attention for your daughter. Only a medical professional can provide an accurate diagnosis and the necessary treatment.

GPT 3.5 29.03.2023 00:50
I'm sorry to hear about your daughter's situation. From the symptoms you have described, it sounds like she may be experiencing a cardiac event, such as a heart attack or cardiac arrest. It is important to seek immediate medical attention by calling emergency services or taking her to the nearest emergency room.
Without a physical examination and diagnostic tests, it is difficult to determine the exact cause of her symptoms. However, given her recent history of aortic valve replacement, it is possible that there may be complications related to the surgery or her heart function.
It is important to stay with your daughter, keep her calm, and reassure her while you wait for medical assistance to arrive. Avoid giving her any food or drink, and make sure she is lying down comfortably. If she stops breathing, begin CPR immediately if you know how to do it.
Please take immediate action and seek medical attention for your daughter.


GPT 3.5 30.03.2023 20:57
It is difficult to provide a diagnosis without a physical examination and medical history. However, based on the symptoms you have described, it sounds like your daughter may be experiencing some sort of cardiovascular emergency, possibly related to her recent surgery. It is important that you seek medical attention immediately. Call an ambulance or take your daughter to the nearest emergency department right away.
In the meantime, it is important to keep your daughter calm and comfortable. Encourage her to lie down and rest while you wait for medical help to arrive. Make sure she is breathing comfortably and monitor her vital signs, such as her heart rate and breathing rate.
It is also important to provide the medical team with as much information as possible about your daughter's medical history and recent surgery, as well as any medications she may be taking. This will help them make an accurate diagnosis and provide appropriate treatment.

GPT 3.5 08.04.2023 15:29
I'm sorry to hear about your daughter's situation. From the symptoms you described, it sounds like she may be experiencing a medical emergency. The symptoms you described suggest that your daughter may be experiencing a cardiac event, such as heart failure, cardiac tamponade, or a pulmonary embolism.
It's important to call for emergency medical help right away by dialing your local emergency number or taking her to the nearest emergency department. In the meantime, keep her calm, and if possible, lay her down and elevate her legs. Do not give her any food or drink, and monitor her vital signs, such as her heart rate and breathing rate.
It's possible that your daughter's symptoms are related to complications from her recent aortic valve replacement surgery. It's important that you inform the medical team who treated her about her current symptoms, as they will need to evaluate her condition and provide appropriate treatment.
# CASE 20	Obstructive Shock / Pulmonary embolism

GPT-4, 28.03.2023, 22:11
I'm not a doctor, but I can try to help you understand some possibilities. Based on the symptoms you've described, it could be a number of things. It's important to seek medical attention immediately, as some of the potential causes could be serious. A healthcare professional will be able to evaluate your daughter and provide a proper diagnosis and treatment.
Some possible causes for these symptoms include:
Pulmonary embolism: A blood clot that travels to the lungs, blocking blood flow and causing chest pain, shortness of breath, and a bluish or greyish tint to the skin.
Deep vein thrombosis: A blood clot in the leg that could lead to pain and swelling. If the clot breaks off and travels to the lungs, it could cause a pulmonary embolism.
Pneumonia: A lung infection that can cause chest pain, difficulty breathing, and confusion. The skin may appear bluish or greyish due to a lack of oxygen in the blood.
Again, it's important to consult with a healthcare professional immediately, as they can provide a proper diagnosis and treatment plan tailored to your daughter's specific situation.

GPT-4, 29.03.2023, 22:22


I am not a doctor, but based on the symptoms you've described, it is crucial to seek immediate medical attention. These symptoms could indicate a serious medical issue such as a blood clot, heart problem, or other underlying condition. A healthcare professional will be able to provide a proper diagnosis and recommend the appropriate treatment. Please do not rely on online advice for such potentially urgent situations – always consult with a medical professional.

GPT-4, 01.04.2023, 22:22
I am not a doctor, but I can try to help you understand some possibilities based on the symptoms you've described. It's important to consult with a healthcare professional for an accurate diagnosis and appropriate treatment.
The symptoms you mentioned, such as pain in the left leg, chest pain, heavy breathing, greyish-blue skin, and confusion, could potentially indicate a serious medical condition. One possibility is a blood clot, which could lead to a pulmonary embolism or deep vein thrombosis. Another possibility could be a heart-related issue, such as a heart attack or heart failure. There are many other potential causes for these symptoms, and it's crucial to seek medical attention immediately.
Call emergency services or go to the nearest emergency room right away to ensure your daughter gets the care she needs. A healthcare professional will be able to assess her condition, perform necessary tests, and provide appropriate treatment. It's important not to delay seeking medical help in this situation.

GPT 3.5 29.03.2023 00:52
This sounds like a medical emergency and it is important to seek immediate medical attention by calling the emergency services or taking your daughter to the nearest hospital.
Based on the symptoms you described, it is possible that your daughter may be experiencing a pulmonary embolism, which is a serious condition where a blood clot travels to the lungs and obstructs blood flow. Other possible causes could be a heart attack or another condition affecting the lungs or heart.
It is important not to delay seeking medical attention as these conditions require urgent treatment. In the meantime, you can help your daughter by staying calm, keeping her comfortable, and providing reassurance.


GPT 3.5 08.04.2023 15:35
This situation sounds like a medical emergency, and you should seek immediate medical attention by calling your local emergency services or taking your daughter to the nearest hospital. The symptoms you describe could be indicative of a serious condition such as a blood clot in the leg or lung, a pulmonary embolism, or a heart attack. It is important to act quickly to ensure the best possible outcome for your daughter.

GPT 3.5 08.04.2023 15:36
This sounds like a medical emergency and requires immediate attention. Please call emergency medical services or take your daughter to the nearest hospital or urgent care center without delay.
The symptoms you described could indicate a serious medical condition that requires urgent evaluation and treatment. It is not possible to diagnose the condition without a thorough medical evaluation, including a physical exam and appropriate diagnostic tests.
In the meantime, try to keep your daughter calm and comfortable. If possible, help her lie down and elevate her legs. Keep her warm with a blanket, but avoid overheating her.
Again, please seek medical attention immediately for your daughter.

# CASE 21	Basic Life Support without AED

GPT-4, 28.03.2023, 22:13
I'm not a medical professional, but I can offer some general information about CPR (cardiopulmonary resuscitation) that may help until the ambulance arrives. Remember to call emergency services and request professional help immediately if someone needs CPR.
CPR consists of chest compressions and rescue breaths. Here is a basic outline of the steps for performing CPR on an adult:
Ensure the scene is safe before approaching the person.
Check for responsiveness by tapping the person's shoulder and shouting, "Are you okay?" If there is no response, call for emergency help or ask someone else to do so.
Position the person on their back on a firm, flat surface.
Kneel beside the person, near their chest.
Place the heel of one hand in the center of the person's chest, between the nipples. Place the other hand on top of the first hand, interlocking your fingers.
Lock your elbows, position your shoulders above your hands, and use your upper body weight to perform compressions.
Press down on the chest, compressing it about 2 inches (5 cm) for adults. Aim for a rate of 100 to 120 compressions per minute. Allow the chest to fully rise after each compression.
After 30 compressions, perform rescue breaths (if you've been trained to do so). Tilt the person's head back slightly, lifting the chin. Pinch their nose shut, and give two rescue breaths, ensuring their chest rises with each breath. If you're not comfortable giving rescue breaths or haven't been trained, continue with chest compressions only.
Continue cycles of 30 compressions and 2 rescue breaths until help arrives, an AED becomes available, or the person shows signs of recovery.
Note that these guidelines are for adult CPR. Child and infant CPR have some differences in technique. It's important to receive proper CPR training from a certified organization, such as the American Heart Association or the Red Cross, to ensure you're prepared to perform CPR in an emergency.

GPT-4, 29.03.2023, 22:22
I'm not a medical professional, but I can provide some general information about performing CPR. Keep in mind that this is not a substitute for professional medical advice or training. If possible, it's always best to have someone with formal training in CPR perform the procedure.
Here are the general steps for performing CPR:
Check the scene for safety and ensure the person is unresponsive. Tap on their shoulder and shout, "Are you OK?" If they don't respond, call for help or ask someone to call emergency services.
Place the person on their back on a firm, flat surface. Kneel beside them.
Begin chest compressions:
Place the heel of one hand on the center of the chest (between the nipples).
Place the other hand on top of the first hand, interlocking your fingers.
Keep your arms straight and your shoulders directly above your hands.
Using your upper body weight, push straight down on the chest at least 2 inches (5 cm) for adults, about 2 inches (5 cm) for children, and about 1.5 inches (4 cm) for infants.
Compressions should be performed at a rate of 100-120 per minute. You can use the beat of the song "Stayin' Alive" by the Bee Gees as a guide for the pace.
If you have been trained in CPR and feel comfortable doing so, you can also perform rescue breaths:
Tilt the person's head back slightly to lift the chin.
Pinch the person's nose shut with one hand.
Place your mouth over the person's mouth, creating a seal.
Give two rescue breaths, watching for the chest to rise. If the chest doesn't rise, re-tilt the head and try again.
Continue performing cycles of 30 chest compressions and 2 rescue breaths until help arrives or an automated external defibrillator (AED) is available.
If you're untrained or not confident in giving rescue breaths, you can perform hands-only CPR, which involves continuous chest compressions without rescue breaths. Continue chest compressions until help arrives or the person shows signs of life.
Again, this information is not a substitute for professional medical advice or training. I strongly recommend taking a CPR course to learn these skills properly.

GPT-4, 01.04.2023, 22:24
I'm not a medical professional, but I can try to provide general information on performing CPR. Keep in mind that it's essential to receive proper training from certified organizations like the American Heart Association or the Red Cross to ensure you can perform CPR correctly in a real-life situation.
For adult CPR, follow these steps:
Make sure the scene is safe before approaching the victim.
Check for responsiveness by gently tapping the victim's shoulder and asking loudly, "Are you OK?" If there is no response, call or have someone call emergency services immediately.
Position the victim on their back on a firm, flat surface.
Kneel beside the victim, placing the heel of one hand in the center of the chest, between the nipples. Place your other hand on top, interlocking your fingers.
Keeping your arms straight and elbows locked, push down hard and fast with your upper body weight, compressing the chest at least 2 inches (5 cm) deep. The recommended rate is 100-120 compressions per minute (you can remember this by compressing to the beat of the song "Stayin' Alive" by the Bee Gees).
After each compression, let the chest recoil completely, but do not remove your hands from the chest.
If you're trained in CPR and confident giving rescue breaths, perform 30 compressions followed by 2 rescue breaths, and then continue the cycle. If you're not confident giving rescue breaths or the victim's mouth is inaccessible, perform continuous chest compressions until help arrives.
Continue CPR until help arrives, an automated external defibrillator (AED) is available, or the victim shows signs of life.
Remember that these are general guidelines and may not be suitable for every situation. It's crucial to receive proper training and certification to perform CPR correctly in an emergency.


GPT 3.5 29.03.2023 00:53
Yes, I can certainly help you with that. CPR, or cardiopulmonary resuscitation, is a life-saving technique that can help maintain blood flow and oxygenation to the brain and other vital organs in a person who has suffered a cardiac arrest.
Here are the basic steps for performing CPR correctly:
Check for responsiveness: Gently shake the person and shout "Are you okay?" to see if they respond.
Call for emergency help: If the person doesn't respond, call your local emergency services number or ask someone else to do so.
Open the airway: Tilt the person's head back and lift their chin to open the airway.
Check for breathing: Listen for sounds of breathing and look for the chest rising and falling. If the person is not breathing or is only gasping, start chest compressions.
Perform chest compressions: Place the heel of your hand on the center of the person's chest, between the nipples. Press down hard and fast, at a rate of about 100 to 120 compressions per minute. Allow the chest to recoil fully after each compression.
Give rescue breaths: Pinch the person's nose shut and give two rescue breaths by blowing into their mouth until you see their chest rise.
Repeat cycles of compressions and breaths: Continue performing cycles of compressions and breaths until emergency help arrives or the person begins breathing on their own.
It's important to remember that performing CPR can be physically demanding, so it's important to switch with another person if you become tired. Also, always follow the instructions of the emergency medical services dispatcher and be prepared to provide any additional information they may request.
I hope this information helps you in providing effective chest compressions and CPR until professional medical help arrives.

GPT 3.5 30.03.2023 21:00
Yes, I can assist you with instructions on how to perform CPR correctly. It is important to note that CPR should only be performed by trained individuals. If possible, you should also call emergency services immediately.
Here are the basic steps to perform CPR:
Check for responsiveness: Shake the person and shout, “Are you okay?”
Call for help: Ask someone nearby to call emergency services or call them yourself.
Open the airway: Tilt the person's head back gently and lift their chin. Look, listen, and feel for breathing.
Perform chest compressions: Place the heel of one hand in the center of the person's chest and the other hand on top. Interlock your fingers and push down hard and fast. Aim for a rate of 100-120 compressions per minute.
Give rescue breaths: Pinch the person's nose shut and give two breaths into their mouth. Each breath should be about one second long.
Continue CPR: Perform cycles of 30 compressions and two breaths until emergency services arrive or the person starts breathing on their own.
Remember, it is important to get trained in CPR and regularly refresh your knowledge to ensure that you can respond effectively in an emergency.


GPT 3.5 30.03.2023 21:01
Yes, I can certainly assist you in performing CPR correctly. Here are the steps for performing CPR:
Check for responsiveness: First, try to wake the person up by tapping their shoulder and asking if they are okay. If there is no response, shout for help and call emergency services.
Position the person: Carefully roll the person onto their back and ensure that their airway is clear. Tilt their head back slightly and lift their chin to open their airway.
Check for breathing: Place your ear near the person's mouth and nose and listen for any sounds of breathing. Look for any movement of the chest, and feel for breaths on your cheek.
Perform chest compressions: Place the heel of your hand on the center of the person's chest, and your other hand on top of the first. Lock your elbows and compress the chest by pushing down at least 2 inches (5 centimeters) deep, at a rate of 100 to 120 compressions per minute. Allow the chest to recoil fully after each compression.
Give rescue breaths: After every 30 compressions, give two breaths. Pinch the person's nose, open their mouth, and place your mouth over theirs. Blow into their mouth for about one second, and watch for the chest to rise.
Continue until help arrives: Keep performing chest compressions and rescue breaths until help arrives, or the person starts breathing on their own.
Remember to stay calm and focused while performing CPR. Follow these steps carefully, and it can make all the difference in helping to save someone's life.


# CASE 22	Basic Life Support with AED

GPT-4, 28.03.2023, 22:14

I'm not a medical professional, but I can try to give you some general guidance on how to use an Automated External Defibrillator (AED). Please follow these steps:
Call emergency services: If you haven't already, call your local emergency number for help.
Turn on the AED: Open the AED case and press the power button.
Expose the patient's chest: Remove clothing from the patient's chest, ensuring it's dry and free of any debris or excessive hair. If necessary, use the provided razor to remove hair.
Attach the AED pads: Open the electrode pad package and place the pads on the patient's bare chest as indicated by the diagrams on the pads. One pad should be placed on the upper right side of the chest, just below the collarbone, and the other pad should be placed on the lower left side of the chest, just below the armpit.
Connect the pads to the AED: Plug the connector from the electrode pads into the AED.
Analyze the heart rhythm: The AED will automatically analyze the patient's heart rhythm. Make sure everyone is clear of the patient and not touching them during this process. The AED will advise if a shock is needed.
Deliver a shock if necessary: If the AED advises a shock, ensure everyone is clear of the patient and not touching them. Press the "shock" button on the AED.
Perform CPR: After delivering the shock (or if no shock is advised), immediately start CPR. Follow the AED prompts or the instructions given by emergency services for the proper CPR technique. Continue CPR until the AED reanalyzes the heart rhythm or emergency responders arrive.
Remember, it's essential to follow the specific instructions provided by the AED and emergency services, as different AED models may have slightly different procedures. This is general guidance and shouldn't replace the advice of medical professionals.

GPT-4, 29.03.2023, 22:25


I'm not a medical professional, but I can try to provide general information about using an Automated External Defibrillator (AED). Keep in mind that it's important to contact emergency services and follow their instructions in a real-life situation.
Call for help: Dial emergency services and ask for help immediately. Make sure someone is performing CPR while you're setting up the AED.
Turn on the AED: Open the lid or press the power button to turn on the device. Follow the voice prompts and/or visual instructions provided by the AED.
Expose the chest: Remove clothing from the person's chest, including any undergarments, to expose their bare skin. If the chest is wet, dry it with a towel or cloth.
Attach the pads: Apply the AED pads to the person's chest. One pad should be placed on the upper right side of the chest, just below the collarbone. The other pad should be placed on the lower left side of the chest, below the armpit and to the side of the left nipple. Make sure the pads have good contact with the skin.
Analyze the heart rhythm: The AED will analyze the person's heart rhythm. During this time, ensure that no one is touching the person. The AED will determine if a shock is needed.
Stand clear: If the AED advises that a shock is needed, make sure everyone is clear of the person. Verbally warn others by saying "Clear" and visually check that no one is touching the person.
Deliver the shock: Press the "Shock" button on the AED to administer the shock. If the AED is fully automatic, it may deliver the shock without needing you to press the button.
Resume CPR: After the shock is delivered, or if the AED advises that no shock is needed, immediately resume CPR. Perform CPR for 2 minutes before allowing the AED to analyze the heart rhythm again.
Repeat as needed: Continue to follow the AED prompts and administer shocks if advised, while performing CPR until emergency medical services arrive.
Remember, it is crucial to contact emergency services and follow their guidance in real-life situations.

GPT-4, 01.04.2023, 22:26
I'm not a medical professional, but I can try to provide some general guidance on how to use an Automated External Defibrillator (AED). Please remember that it's crucial to call emergency services and follow their instructions in any medical emergency.
Here are the basic steps for using an AED:
Call 911 or your local emergency number, if you haven't already. Make sure someone else at the scene knows to do this while you start using the AED.
Turn on the AED. Many AEDs have a voice prompt that will guide you through the process.
Expose the person's chest. Remove any clothing, jewelry, or metal that might interfere with the AED pads.
Attach the AED pads to the person's chest. There will typically be two adhesive pads: one should be placed on the upper right side of the chest, just below the collarbone; the other should be placed on the lower left side of the chest, just below the armpit. The AED should have diagrams to help you locate the correct positions.
Make sure everyone is clear of the person. Announce loudly, "Clear!" Ensure that nobody is touching the person before the AED analyzes their heart rhythm.
Let the AED analyze the heart rhythm. Do not touch the person during this time. The AED will determine if a shock is needed.
If the AED advises a shock, ensure everyone is clear again by announcing, "Clear!" Press the shock button (usually marked by a lightning bolt symbol). Some AEDs will deliver the shock automatically.
After the shock, begin CPR immediately. The AED may provide further instructions on performing CPR. Continue CPR until emergency medical personnel arrive or the person shows signs of life.
Note that these steps are meant to be a general guide, and specific AED models may have different instructions. Always follow the guidance of the AED's voice prompts and any instructions provided by emergency services.

GPT 3.5 29.03.2023 00:54
Yes, I can certainly help explain how to use an Automated External Defibrillator (AED) correctly. Here are the steps:
Turn on the AED - this is usually done by opening the lid or pressing a power button.
Attach the AED pads - most AEDs have visual or audio prompts to guide you through the placement of the pads. Typically, one pad is placed on the upper right side of the chest and the other pad is placed on the lower left side of the chest.
Ensure that no one is touching the person - make sure that nobody is in contact with the person, and that you are not touching them or any medical equipment connected to them.
Follow the AED's prompts - the AED will analyze the person's heart rhythm and provide instructions on whether or not a shock is needed. If a shock is advised, make sure that everyone is clear of the person before pressing the shock button.
Continue with CPR - if no shock is advised, perform CPR until emergency medical personnel arrive.
It's important to remember that AEDs are designed to be used by anyone, regardless of their medical training. Just follow the AED's prompts and you'll be able to provide potentially life-saving care to someone in need.

GPT 3.5 30.03.2023 21:01

I'm sorry to hear about the situation you're in. An automated external defibrillator (AED) is a portable device that can deliver an electric shock to the heart to help restore its normal rhythm in the event of cardiac arrest.
To use an AED correctly, you should follow these steps:
Turn on the AED: This will activate the device and provide you with voice and/or visual prompts to guide you through the rest of the process.
Place the electrode pads: Follow the instructions provided by the AED to place the electrode pads on the person's bare chest, as indicated by the pictures on the pads. One pad should be placed on the upper right side of the chest and the other pad should be placed on the lower left side of the chest.
Clear the area: Make sure that no one is touching the person or the electrode pads and that the person is not in contact with any metal objects, such as jewelry or clothing with metal zippers or snaps.
Analyze the heart rhythm: The AED will automatically analyze the person's heart rhythm to determine whether or not a shock is needed. You should follow the instructions provided by the AED during this process.
Deliver a shock: If the AED determines that a shock is needed, it will instruct you to press a button to deliver the shock. Make sure that everyone is clear of the person before pressing the button.
Perform CPR: If the AED does not detect a heart rhythm or if the person's heart rhythm does not respond to the shock, you should perform CPR (cardiopulmonary resuscitation) until medical help arrives.
It's important to note that AEDs are designed to be user-friendly and can be used by anyone, regardless of their level of training. However, if you are not comfortable using an AED or if you are unsure about any aspect of the process, it's best to wait for trained medical personnel to arrive.

GPT 3.5 30.03.2023 21:03
Yes, I can explain how to use an Automated External Defibrillator (AED) correctly.
Turn on the AED: Most AEDs have an on/off button located on the device. Press the button to turn on the AED.
Expose the patient’s chest: If the patient has any clothing covering their chest, remove it to expose the bare skin.
Attach the pads: The AED will come with two sticky pads with connectors. Place one pad on the upper right side of the chest, just below the collarbone, and the other pad on the left side of the chest, just below the armpit. Follow the pictures on the AED to ensure proper pad placement.
Clear the patient: Before pressing any buttons, ensure that no one, including yourself, is touching the patient. This is important to avoid injury to yourself or others and to get accurate readings.
Analyze the heart rhythm: Press the analyze button on the AED. The machine will analyze the patient’s heart rhythm and determine if a shock is needed.
Deliver the shock: If the AED determines that a shock is needed, it will prompt you to press the shock button. Make sure no one is touching the patient, and then press the button. The machine will deliver the shock, which will help to restore the heart’s normal rhythm.
Follow the AED prompts: The AED will guide you through the steps to continue resuscitation, including performing CPR or administering additional shocks if necessary.
It's important to note that while AEDs are designed to be used by laypeople, it's best to have some basic training on how to use one correctly. Additionally, if you're ever in a situation where someone needs medical attention, call emergency services immediately for additional assistance.
